# Supplementary material for: Expanding the binding specificity for RNA recognition by a PUF domain
Source: Nat Commun. 2021 Aug 24;12:5107. doi: 10.1038/s41467-021-25433-6 (PMC8384837; doi:10.1038/s41467-021-25433-6)
Supplement: Supplementary file 3 — supplementary data 1 [file 41467_2021_25433_MOESM3_ESM.csv]

AA_code	RepeatID
IFV	1
GII	1
CFP	1
IWD	1
FWD	1
LWQ	1
EWG	1
LWY	1
LWG	1
AWW	1
DWC	1
VFG	1
LWH	1
GWY	1
GHW	1
DWI	1
GPY	1
RLY	1
TRC	1
APY	1
CNY	1
CYG	1
GWF	1
PWY	1
RIY	1
CYD	1
KYK	1
DWY	1
CHR	1
AFL	1
IRV	1
VFK	1
VFQ	1
YWL	1
IFL	1
EWL	1
VYE	1
VWS	1
VWH	1
VFL	1
SGR	1
TWQ	1
CCQ	1
CRR	1
CFQ	1
SHQ	1
CYE	1
SRQ	1
CRQ	1
NWR	1
PWR	1
SWR	1
QWR	1
NLR	1
QFR	1
YIR	1
YMR	1
NYR	1
TKR	1
CWR	1
KFS	1
SFK	1
TFR	1
KKE	1
QWK	1
TWR	1
RTT	1
RMQ	1
KRM	1
RIT	1
QHK	1
KYS	1
KHR	1
RYT	1
RNT	1
ERV	1
KRA	1
TFD	1
GYV	1
DWC	1
EHM	1
NHR	1
NWP	1
RMQ	1
CMR	1
QRK	1
SGR	1
SQK	1
RFT	1
HAD	1
TKR	1
SSR	1
TTR	1
QLR	1
QRK	1
KHF	1
RCQ	1
EHQ	1
KHS	1
RYQ	1
KFF	1
HFQ	1
KFY	1
KFN	1
AYR	1
CYR	1
SYR	1
SWE	1
SGD	1
AWE	1
GWD	1
EWD	1
DWE	1
KKV	1
DFE	1
DRQ	1
PRK	1
RKA	1
KKG	1
PWL	1
RKA	1
KKG	1
PWL	1
KLV	1
FWS	1
GNE	1
QFR	1
MRD	1
DFE	1
FFV	1
WHL	1
AWS	1
SAS	1
SWD	1
GFE	1
SRE	1
SHE	1
SNE	1
CNE	1
SHN	1
TYR	1
SFN	1
NYS	1
NFS	1
YYR	1
NGQ	1
KAR	1
NIS	1
KMR	1
NVT	1
KTQ	1
NFV	1
KDT	1
NWG	1
KSY	1
NWS	1
KSQ	1
KKS	1
KLC	1
NYG	1
NWP	1
NYP	1
NWD	1
NWW	1
KFG	1
NFQ	1
NYL	1
RIK	1
RDK	1
RAN	1
SPK	1
RCK	1
PWN	1
KHV	1
LYW	1
HHP	1
PHQ	1
LHQ	1
MNL	1
MHQ	1
NVS	1
WHD	1
NAS	1
NTG	1
NLS	1
NQG	1
NRV	1
HWS	1
IWK	1
TWK	1
RHE	1
QFK	1
NFK	1
HWA	1
NYW	1
NFW	1
NWS	1
FWN	1
QWR	1
RFQ	1
MWR	1
ISK	1
GWG	1
NSK	1
NPG	1
TTR	1
QWC	1
RHK	1
QWK	1
KYV	1
NTQ	1
NHQ	1
NYQ	1
QHQ	1
SHL	1
TRQ	1
NKQ	1
PHE	1
CHE	1
QHE	1
THE	1
*HE	1
NW*	1
*YQ	1
*WQ	1
*RQ	1
CFP	2
IWD	2
FWD	2
LWQ	2
EWG	2
LWY	2
LWG	2
AWW	2
DWC	2
VFG	2
LWH	2
DWQ	2
LWM	2
LWF	2
VFS	2
CWP	2
EFQ	2
ARQ	2
EWL	2
DWL	2
VYD	2
VYR	2
EWT	2
DWI	2
VFH	2
LWL	2
LWD	2
QWL	2
MWS	2
TWF	2
EWQ	2
LWC	2
PYE	2
VFR	2
AWH	2
LFL	2
VYS	2
VFV	2
AWG	2
VYE	2
EWF	2
IFV	2
GWY	2
GHW	2
DWI	2
GPY	2
RLY	2
TRC	2
APY	2
CNY	2
CYG	2
GWF	2
PWY	2
RIY	2
CYD	2
KYK	2
DWY	2
CHR	2
AFL	2
IRV	2
VFK	2
VFQ	2
YWL	2
IFL	2
EWL	2
VYE	2
VWS	2
VWH	2
VFL	2
SGR	2
TWQ	2
CCQ	2
CRR	2
CFQ	2
SHQ	2
CYE	2
SRQ	2
CRQ	2
PWR	2
SWR	2
NWR	2
QWR	2
NLR	2
QFR	2
YIR	2
YMR	2
NYR	2
TKR	2
CWR	2
KFS	2
SFK	2
TFR	2
TFD	2
GYV	2
DWC	2
EHM	2
NHR	2
NWP	2
RMQ	2
CMR	2
QRK	2
SGR	2
SQK	2
RFT	2
HAD	2
TKR	2
SSR	2
TTR	2
QLR	2
QRK	2
KHF	2
RCQ	2
EHQ	2
KHS	2
RYQ	2
KFF	2
HFQ	2
KFY	2
KFN	2
SYR	2
AYR	2
CYR	2
AWE	2
GWD	2
EWD	2
DWE	2
KKV	2
DFE	2
DRQ	2
PRK	2
RKA	2
KKG	2
PWL	2
KLV	2
GFE	2
QWW	2
RKM	2
LAY	2
RKC	2
KIS	2
SGD	2
FWS	2
GNE	2
QFR	2
MRD	2
DFE	2
FFV	2
WHL	2
AWS	2
SAS	2
SWD	2
GFE	2
SRE	2
SHE	2
SNE	2
CNE	2
SHN	2
TYR	2
SFN	2
NEW	2
NWQ	2
NWP	2
NYP	2
NWD	2
NWW	2
KFG	2
NFQ	2
NYL	2
SYQ	2
NYR	2
NRW	2
NFP	2
NYH	2
IYQ	2
YYQ	2
NHQ	2
NYK	2
KYQ	2
NFS	2
YYR	2
NGQ	2
KAR	2
NIS	2
KMR	2
RIK	2
RDK	2
RAN	2
SPK	2
RCK	2
PWN	2
KHV	2
LYW	2
HHP	2
PHQ	2
LHQ	2
MNL	2
MHQ	2
NVS	2
WHD	2
NAS	2
NTG	2
NLS	2
NQG	2
NRV	2
HWS	2
IWK	2
TWK	2
RHE	2
QFK	2
NFK	2
HWA	2
NYW	2
NFW	2
NWS	2
FWN	2
QWR	2
RFQ	2
MWR	2
ISK	2
GWG	2
NSK	2
NPG	2
TTR	2
QWC	2
RHK	2
QWK	2
KYV	2
NTQ	2
NYQ	2
QHQ	2
SHL	2
TRQ	2
NKQ	2
PHE	2
CHE	2
QHE	2
THE	2
*HE	2
NW*	2
*YQ	2
*WQ	2
*RQ	2
CMR	3
QRK	3
SGR	3
SQK	3
RFT	3
HAD	3
TKR	3
SSR	3
TTR	3
QLR	3
QRK	3
KHF	3
RCQ	3
EHQ	3
KHS	3
RYQ	3
KFF	3
HFQ	3
KFY	3
KFN	3
SYR	3
AYR	3
CYR	3
FWC	3
FWT	3
FWR	3
FWS	3
GNE	3
QFR	3
MRD	3
DFE	3
FFV	3
FRK	3
SSE	3
TVE	3
MRN	3
GPE	3
FRS	3
STE	3
FYT	3
FCR	3
FRN	3
YFE	3
FHR	3
DRE	3
YRF	3
FCA	3
FRG	3
TCE	3
YWE	3
FRA	3
MFA	3
YRT	3
MCS	3
YCR	3
FRM	3
FCG	3
TTE	3
FCS	3
SND	3
SKE	3
MNR	3
MRE	3
EWC	3
YRA	3
SGD	3
AWE	3
GWD	3
EWD	3
DWE	3
KKV	3
DFE	3
DRQ	3
PRK	3
RKA	3
KKG	3
PWL	3
RKA	3
KKG	3
PWL	3
KLV	3
WHL	3
AWS	3
SAS	3
SWD	3
GFE	3
SRE	3
SHE	3
SNE	3
CNE	3
SHN	3
TYR	3
SFN	3
RIK	3
RDK	3
RAN	3
SPK	3
RCK	3
MRK	3
AFV	3
IYD	3
TYH	3
PYR	3
RDQ	3
LHD	3
SQK	3
SRK	3
IFK	3
QPR	3
RNR	3
MYD	3
MWD	3
YFK	3
EYE	3
NFN	3
NFS	3
YYR	3
NGQ	3
KAR	3
NIS	3
KMR	3
NWP	3
NYP	3
NWD	3
NWW	3
KFG	3
NFQ	3
NYL	3
PWN	3
KHV	3
LYW	3
HHP	3
PHQ	3
LHQ	3
MNL	3
MHQ	3
NVS	3
WHD	3
NAS	3
NTG	3
NLS	3
NQG	3
NRV	3
HWS	3
IWK	3
TWK	3
RHE	3
QFK	3
NFK	3
HWA	3
NYW	3
NFW	3
NWS	3
FWN	3
QWR	3
RFQ	3
MWR	3
ISK	3
GWG	3
NSK	3
NPG	3
TTR	3
QWC	3
RHK	3
QWK	3
KYV	3
NTQ	3
NYQ	3
QHQ	3
SHL	3
TRQ	3
NKQ	3
PHE	3
CHE	3
QHE	3
THE	3
*HE	3
NW*	3
*YQ	3
*WQ	3
*RQ	3
RLY	4
TRC	4
APY	4
CNY	4
CYG	4
GWW	4
PWF	4
GWF	4
PWY	4
RIY	4
PHI	4
CLY	4
RYL	4
DWT	4
SMI	4
RVY	4
PYQ	4
DHM	4
SCP	4
CRL	4
RHY	4
SAN	4
RMY	4
TRG	4
RWA	4
PFT	4
SRY	4
ARN	4
NPL	4
DRI	4
RIF	4
FFG	4
DRC	4
PWF	4
RGY	4
EWD	4
IFV	4
CFP	4
IWD	4
FWD	4
LWQ	4
EWG	4
LWY	4
LWG	4
AWW	4
DWC	4
VFG	4
LWH	4
GWY	4
GHW	4
DWI	4
GPY	4
CYD	4
KYK	4
DWY	4
CHR	4
AFL	4
IRV	4
VFK	4
VFQ	4
YWL	4
IFL	4
EWL	4
VYE	4
VWS	4
VWH	4
VFL	4
SGR	4
TWQ	4
CCQ	4
CRR	4
CFQ	4
SHQ	4
CYE	4
SRQ	4
CRQ	4
NHQ	4
GYV	4
DWC	4
EHM	4
QYR	4
QHR	4
NHR	4
NWP	4
VWK	4
SHF	4
VHH	4
QWR	4
NLR	4
QFR	4
YIR	4
YMR	4
NYR	4
TKR	4
CWR	4
KFS	4
SFK	4
TFR	4
TFD	4
RMQ	4
CMR	4
QRK	4
SGR	4
SQK	4
RFT	4
HAD	4
TKR	4
SSR	4
TTR	4
QLR	4
QRK	4
KHF	4
RCQ	4
EHQ	4
KHS	4
RYQ	4
KFF	4
HFQ	4
KFY	4
KFN	4
AYR	4
CYR	4
SYR	4
SGD	4
AWE	4
GWD	4
EWD	4
DWE	4
KKV	4
DFE	4
DRQ	4
PRK	4
RKA	4
KKG	4
PWL	4
RKA	4
KKG	4
PWL	4
KLV	4
FWS	4
GNE	4
QFR	4
MRD	4
DFE	4
FFV	4
WHL	4
AWS	4
SAS	4
SWD	4
GFE	4
SRE	4
SHE	4
SNE	4
CNE	4
SHN	4
TYR	4
SFN	4
CHQ	4
PWN	4
KHV	4
LYW	4
HHP	4
PHQ	4
LHQ	4
MNL	4
HHN	4
PFN	4
DYI	4
PYK	4
SHS	4
LHF	4
WGH	4
MFN	4
DWS	4
FNH	4
GNI	4
PYD	4
LYC	4
QWP	4
PWH	4
DYT	4
NNT	4
HND	4
DHQ	4
SCQ	4
DYN	4
FYE	4
HRM	4
GWY	4
PWQ	4
NFS	4
YYR	4
NGQ	4
KAR	4
NIS	4
KMR	4
NWP	4
NYP	4
NWD	4
NWW	4
KFG	4
NFQ	4
NYL	4
RIK	4
RDK	4
RAN	4
SPK	4
RCK	4
MHQ	4
NVS	4
WHD	4
NAS	4
NTG	4
NLS	4
NQG	4
NRV	4
HWS	4
IWK	4
TWK	4
RHE	4
QFK	4
NFK	4
HWA	4
NYW	4
NFW	4
NWS	4
FWN	4
QWR	4
RFQ	4
MWR	4
ISK	4
GWG	4
NSK	4
NPG	4
TTR	4
QWC	4
RHK	4
QWK	4
KYV	4
NTQ	4
NYQ	4
QHQ	4
SHL	4
TRQ	4
NKQ	4
PHE	4
CHE	4
QHE	4
THE	4
*HE	4
NW*	4
*YQ	4
*WQ	4
*RQ	4
CWE	5
CFE	5
CYD	5
KYK	5
DWY	5
CHR	5
AFL	5
IRV	5
PFG	5
KMQ	5
GFI	5
GHC	5
CYG	5
KWA	5
EYE	5
EFP	5
SKE	5
DHK	5
EYR	5
ATE	5
DFT	5
EWD	5
EYA	5
IFV	5
CFP	5
IWD	5
FWD	5
LWQ	5
EWG	5
LWY	5
LWG	5
AWW	5
DWC	5
VFG	5
LWH	5
GWY	5
GHW	5
DWI	5
GPY	5
RLY	5
TRC	5
APY	5
CNY	5
CYG	5
GWF	5
PWY	5
RIY	5
VFK	5
VFQ	5
YWL	5
IFL	5
EWL	5
VYE	5
VWS	5
VWH	5
VFL	5
SGR	5
TWQ	5
CCQ	5
CRR	5
CFQ	5
SHQ	5
CYE	5
SRQ	5
CRQ	5
RMC	5
RMS	5
RMN	5
RMQ	5
QMR	5
CMR	5
QRK	5
SGR	5
SQK	5
RFT	5
HAD	5
TKR	5
SSR	5
TTR	5
QLR	5
DYR	5
QQR	5
DHC	5
TVR	5
CKR	5
GVR	5
RWW	5
STR	5
SKR	5
WSR	5
DHN	5
KHD	5
QKQ	5
TGR	5
CYR	5
DWR	5
QKR	5
SWV	5
KHH	5
KCH	5
AKR	5
TSR	5
KNV	5
AHR	5
KRT	5
NTR	5
KAN	5
GRR	5
SPR	5
TAR	5
CNR	5
DKQ	5
RND	5
RGT	5
KAI	5
TPR	5
KPE	5
DQQ	5
KKE	5
KQQ	5
KPI	5
DKR	5
QWR	5
NLR	5
QFR	5
YIR	5
YMR	5
NYR	5
TKR	5
CWR	5
KFS	5
SFK	5
TFR	5
TFD	5
GYV	5
DWC	5
EHM	5
NHR	5
NWP	5
QRK	5
KHF	5
RCQ	5
EHQ	5
KHS	5
RYQ	5
KFF	5
HFQ	5
KFY	5
KFN	5
AYR	5
CYR	5
SYR	5
WHL	5
GWS	5
LWS	5
AWS	5
SAS	5
WHY	5
SDE	5
SED	5
GVD	5
GLD	5
SGD	5
AWE	5
GWD	5
EWD	5
DWE	5
KKV	5
DFE	5
DRQ	5
PRK	5
RKA	5
KKG	5
PWL	5
RKA	5
KKG	5
PWL	5
KLV	5
FWS	5
GNE	5
QFR	5
MRD	5
DFE	5
FFV	5
SWD	5
GFE	5
SRE	5
SHE	5
SNE	5
CNE	5
SHN	5
TYR	5
SFN	5
NVQ	5
CHQ	5
MHQ	5
NVS	5
WHD	5
NAS	5
NTG	5
NLS	5
NQG	5
NRV	5
NQV	5
GNS	5
NCV	5
MHS	5
NLV	5
NSS	5
NGG	5
NKN	5
NFS	5
YYR	5
NGQ	5
KAR	5
NIS	5
KMR	5
NWP	5
NYP	5
NWD	5
NWW	5
KFG	5
NFQ	5
NYL	5
RIK	5
RDK	5
RAN	5
SPK	5
RCK	5
PWN	5
KHV	5
LYW	5
HHP	5
PHQ	5
LHQ	5
MNL	5
HWS	5
IWK	5
TWK	5
RHE	5
QFK	5
NFK	5
HWA	5
NYW	5
NFW	5
NWS	5
FWN	5
QWR	5
RFQ	5
MWR	5
ISK	5
GWG	5
NSK	5
NPG	5
TTR	5
QWC	5
RHK	5
QWK	5
KYV	5
NTQ	5
NHQ	5
NYQ	5
QHQ	5
SHL	5
TRQ	5
NKQ	5
PHE	5
CHE	5
QHE	5
THE	5
*HE	5
NW*	5
*YQ	5
*WQ	5
*RQ	5
VFH	6
VFW	6
VFN	6
VFI	6
VFK	6
VFQ	6
YWL	6
IFL	6
EWL	6
VYE	6
VWS	6
VWH	6
VFL	6
IFM	6
VFA	6
VWG	6
TFQ	6
VFT	6
VLQ	6
VYN	6
LFT	6
VFY	6
VYC	6
LFA	6
VWT	6
CFE	6
VYL	6
AYE	6
AWS	6
IFI	6
VSK	6
LFK	6
LFG	6
CFI	6
IFS	6
VYH	6
LFV	6
IFC	6
CFN	6
TWL	6
CYL	6
VCK	6
IFN	6
VRQ	6
IFV	6
CFP	6
IWD	6
FWD	6
LWQ	6
EWG	6
LWY	6
LWG	6
AWW	6
DWC	6
VFG	6
LWH	6
GWY	6
GHW	6
DWI	6
GPY	6
RLY	6
TRC	6
APY	6
CNY	6
CYG	6
GWF	6
PWY	6
RIY	6
CYD	6
KYK	6
DWY	6
CHR	6
AFL	6
IRV	6
TWQ	6
CCQ	6
CRR	6
CFQ	6
SHQ	6
CYE	6
SRQ	6
CRQ	6
TFK	6
TFE	6
SFK	6
TFR	6
TFD	6
GYV	6
DWC	6
EHM	6
NHR	6
NWP	6
RMQ	6
CMR	6
QRK	6
SGR	6
SQK	6
RFT	6
HAD	6
TKR	6
SSR	6
TTR	6
QLR	6
QRK	6
KHF	6
RCQ	6
EHQ	6
KHS	6
RYQ	6
KFF	6
HFQ	6
KFY	6
KFN	6
AYR	6
CYR	6
SYR	6
SWR	6
SWE	6
SWD	6
GFE	6
SRE	6
TRE	6
GWE	6
SGD	6
AWE	6
GWD	6
EWD	6
DWE	6
KKV	6
DFE	6
DRQ	6
PRK	6
RKA	6
KKG	6
PWL	6
RKA	6
KKG	6
PWL	6
KLV	6
FWS	6
GNE	6
QFR	6
MRD	6
DFE	6
FFV	6
WHL	6
AWS	6
SAS	6
SHE	6
SNE	6
CNE	6
SHN	6
TYR	6
SFN	6
NWK	6
HWS	6
IWK	6
TWK	6
RHE	6
QFK	6
DWQ	6
NFK	6
HWA	6
NYW	6
NFW	6
DFQ	6
NWS	6
FWN	6
QWR	6
RFQ	6
MWR	6
KWA	6
IYK	6
NWH	6
NRQ	6
KWT	6
HWR	6
QRQ	6
RYE	6
NWM	6
KFM	6
GWK	6
KWQ	6
HWM	6
TFK	6
SWK	6
NWP	6
HYP	6
FWK	6
TWQ	6
RYQ	6
HFR	6
HHK	6
FHQ	6
KWR	6
TWN	6
WHA	6
MWM	6
DYQ	6
AWK	6
SFK	6
HWL	6
KWM	6
RWK	6
MYR	6
CWK	6
IWR	6
RWH	6
GFQ	6
FHY	6
MYH	6
HWV	6
NHQ	6
NFH	6
LWG	6
HFE	6
NHN	6
MFR	6
FWQ	6
KYQ	6
QHQ	6
HHG	6
QHK	6
NWG	6
DYM	6
LWK	6
WYK	6
QWA	6
MYF	6
HWG	6
FYK	6
GWQ	6
IWD	6
HYF	6
MHR	6
NWT	6
HHA	6
KWL	6
HYA	6
MYQ	6
HNK	6
YWQ	6
SWQ	6
CWM	6
IYA	6
NYL	6
RWI	6
FRH	6
IWA	6
IWN	6
LWC	6
KWI	6
HHR	6
HFG	6
CWR	6
NYD	6
NWA	6
LYM	6
CYK	6
NWE	6
MHC	6
AWQ	6
KYL	6
KYM	6
WYR	6
NFL	6
AFF	6
TWC	6
KYR	6
LWN	6
SFN	6
QWQ	6
NHG	6
FWC	6
RWD	6
NHS	6
SYK	6
LWR	6
HYY	6
RHQ	6
MYI	6
TFG	6
RYD	6
NTQ	6
NHQ	6
NYQ	6
QHQ	6
SHL	6
TRQ	6
NKQ	6
PHE	6
CHE	6
QHE	6
THE	6
*HE	6
NW*	6
*YQ	6
*WQ	6
*RQ	6
IFV	7
CFP	7
IWD	7
FWD	7
LWQ	7
EWG	7
LWY	7
LWG	7
AWW	7
DWC	7
VFG	7
LWH	7
GWY	7
GHW	7
DWI	7
GPY	7
RLY	7
TRC	7
APY	7
CNY	7
CYG	7
GWF	7
PWY	7
RIY	7
CYD	7
KYK	7
DWY	7
CHR	7
AFL	7
IRV	7
VFK	7
VFQ	7
YWL	7
IFL	7
EWL	7
VYE	7
VWS	7
VWH	7
VFL	7
SGR	7
TWQ	7
CCQ	7
CRR	7
CFQ	7
SHQ	7
CYE	7
SRQ	7
CRQ	7
KHQ	7
QRK	7
KHF	7
RCQ	7
EHQ	7
KHS	7
KNR	7
RNK	7
KYF	7
KWN	7
KYR	7
KYK	7
KYN	7
QCK	7
ERN	7
FFR	7
RFW	7
KWR	7
KWH	7
EFR	7
QWR	7
NLR	7
QFR	7
YIR	7
YMR	7
NYR	7
TKR	7
CWR	7
KFS	7
SFK	7
TFR	7
TFD	7
GYV	7
DWC	7
EHM	7
NHR	7
NWP	7
RMQ	7
CMR	7
QRK	7
SGR	7
SQK	7
RFT	7
HAD	7
TKR	7
SSR	7
TTR	7
QLR	7
RYQ	7
KFF	7
HFQ	7
KFY	7
KFN	7
AYR	7
CYR	7
SYR	7
SGD	7
AWE	7
GWD	7
EWD	7
DWE	7
KKV	7
DFE	7
DRQ	7
PRK	7
RKA	7
KKG	7
PWL	7
RKA	7
KKG	7
PWL	7
KLV	7
FWS	7
GNE	7
QFR	7
MRD	7
DFE	7
FFV	7
WHL	7
AWS	7
SAS	7
SWD	7
GFE	7
SRE	7
SHE	7
SNE	7
CNE	7
SHN	7
TYR	7
SFN	7
NWS	7
NWG	7
ISK	7
GWG	7
KWK	7
NSK	7
NPG	7
TTR	7
QFY	7
INY	7
QPS	7
NFP	7
NTN	7
IER	7
TRL	7
EYD	7
ITR	7
LNQ	7
LHF	7
GNR	7
GPK	7
RGC	7
QRA	7
INS	7
TSG	7
LWW	7
VTK	7
LNN	7
LNG	7
ICQ	7
LHD	7
GNN	7
IMR	7
GSN	7
DYV	7
ISR	7
PFA	7
LWD	7
NSG	7
LYD	7
GPM	7
ISQ	7
EPS	7
NTG	7
QNF	7
QNE	7
QRD	7
NPS	7
HRG	7
NRG	7
QND	7
KGQ	7
ISG	7
GNG	7
MRR	7
ICR	7
GSQ	7
SRT	7
QRG	7
NAT	7
ECV	7
NTR	7
NWP	7
KHG	7
DYS	7
VIV	7
DHV	7
ATK	7
NSN	7
LNS	7
WYS	7
TQK	7
RAQ	7
LMY	7
QCG	7
NPR	7
MTN	7
NFS	7
YYR	7
NGQ	7
KAR	7
NIS	7
KMR	7
NWP	7
NYP	7
NWD	7
NWW	7
KFG	7
NFQ	7
NYL	7
RIK	7
RDK	7
RAN	7
SPK	7
RCK	7
PWN	7
KHV	7
LYW	7
HHP	7
PHQ	7
LHQ	7
MNL	7
MHQ	7
NVS	7
WHD	7
NAS	7
NTG	7
NLS	7
NQG	7
NRV	7
HWS	7
IWK	7
TWK	7
RHE	7
QFK	7
NFK	7
HWA	7
NYW	7
NFW	7
NWS	7
FWN	7
QWR	7
RFQ	7
MWR	7
QWC	7
RHK	7
QWK	7
KYV	7
NTQ	7
NHQ	7
NYQ	7
QHQ	7
SHL	7
TRQ	7
NKQ	7
PHE	7
CHE	7
QHE	7
THE	7
*HE	7
NW*	7
*YQ	7
*WQ	7
*RQ	7
NLG	8
NGR	8
SGR	8
GGG	8
SLG	8
IFV	8
CFP	8
IWD	8
FWD	8
LWQ	8
EWG	8
LWY	8
LWG	8
AWW	8
DWC	8
VFG	8
LWH	8
GWY	8
GHW	8
DWI	8
GPY	8
RLY	8
TRC	8
APY	8
CNY	8
CYG	8
GWF	8
PWY	8
RIY	8
CYD	8
KYK	8
DWY	8
CHR	8
AFL	8
IRV	8
VFK	8
VFQ	8
YWL	8
IFL	8
EWL	8
VYE	8
VWS	8
VWH	8
VFL	8
TWQ	8
CCQ	8
CRR	8
CFQ	8
SHQ	8
CYE	8
SRQ	8
CRQ	8
GFC	8
GFM	8
VYR	8
VFN	8
LYA	8
LFQ	8
KFH	8
RYQ	8
KFF	8
HFQ	8
KFY	8
KFN	8
HFP	8
KHV	8
RFN	8
KHR	8
KFC	8
KYC	8
HWK	8
TFK	8
YYF	8
KFD	8
RFQ	8
PKK	8
HWP	8
RHN	8
RYT	8
HYR	8
RFY	8
IYN	8
HYP	8
KHN	8
KWN	8
YWK	8
RHD	8
KHG	8
RWF	8
TYK	8
HHP	8
HWH	8
PYF	8
QWR	8
NLR	8
QFR	8
YIR	8
YMR	8
NYR	8
TKR	8
CWR	8
KFS	8
SFK	8
TFR	8
TFD	8
GYV	8
DWC	8
EHM	8
NHR	8
NWP	8
RMQ	8
CMR	8
QRK	8
SGR	8
SQK	8
RFT	8
HAD	8
TKR	8
SSR	8
TTR	8
QLR	8
QRK	8
KHF	8
RCQ	8
EHQ	8
KHS	8
AYR	8
CYR	8
SYR	8
SGD	8
AWE	8
GWD	8
EWD	8
DWE	8
KKV	8
DFE	8
DRQ	8
PRK	8
RKA	8
KKG	8
PWL	8
RKA	8
KKG	8
PWL	8
KLV	8
FWS	8
GNE	8
QFR	8
MRD	8
DFE	8
FFV	8
WHL	8
AWS	8
SAS	8
SWD	8
GFE	8
SRE	8
SHE	8
SNE	8
CNE	8
SHN	8
TYR	8
SFN	8
QWC	8
RHK	8
QWK	8
KYV	8
KFM	8
QYK	8
KYT	8
QWY	8
IWK	8
NFS	8
YYR	8
NGQ	8
KAR	8
NIS	8
KMR	8
NWP	8
NYP	8
NWD	8
NWW	8
KFG	8
NFQ	8
NYL	8
RIK	8
RDK	8
RAN	8
SPK	8
RCK	8
PWN	8
KHV	8
LYW	8
HHP	8
PHQ	8
LHQ	8
MNL	8
MHQ	8
NVS	8
WHD	8
NAS	8
NTG	8
NLS	8
NQG	8
NRV	8
HWS	8
IWK	8
TWK	8
RHE	8
QFK	8
NFK	8
HWA	8
NYW	8
NFW	8
NWS	8
FWN	8
QWR	8
RFQ	8
MWR	8
ISK	8
GWG	8
NSK	8
NPG	8
TTR	8
NTQ	8
NHQ	8
NYQ	8
QHQ	8
SHL	8
TRQ	8
NKQ	8
PHE	8
CHE	8
QHE	8
THE	8
*HE	8
NW*	8
*YQ	8
*WQ	8
*RQ	8
[truncated: 1 more rows]
