# Supplementary material for: Expanding the binding specificity for RNA recognition by a PUF domain
Source: Nat Commun. 2021 Aug 24;12:5107. doi: 10.1038/s41467-021-25433-6 (PMC8384837; doi:10.1038/s41467-021-25433-6)
Supplement: Supplementary file 4 — supplementary data 2 [file 41467_2021_25433_MOESM4_ESM.csv]

seq_8	seq_full
TTTTACCC	GGCTAGAACTAGTGGATCCCCCGGCGCCCGGCGGCTCGAGCCCGGGTAAGTTTTACCCGTCTGCATGCCGCCGGGCGCCATGCCTGCAGGTCGACTCTAGAAAACATG
TGTATTTG	GGCTAGAACTAGTGGATCCCCCGGCGCCCGGCGGCTCGAGCCCGGGTAAGTGTATTTGGTCTGCATGCCGCCGGGCGCCATGCCTGCAGGTCGACTCTAGAAAACATG
TCGACATA	GGCTAGAACTAGTGGATCCCCCGGCGCCCGGCGGCTCGAGCCCGGGTAAGTCGACATAGTCTGCATGCCGCCGGGCGCCATGCCTGCAGGTCGACTCTAGAAAACATG
TTGAGGAT	GGCTAGAACTAGTGGATCCCCCGGCGCCCGGCGGCTCGAGCCCGGGTAAGTTGAGGATGTCTGCATGCCGCCGGGCGCCATGCCTGCAGGTCGACTCTAGAAAACATG
TGAAAAAG	GGCTAGAACTAGTGGATCCCCCGGCGCCCGGCGGCTCGAGCCCGGGTAAGTGAAAAAGGTCTGCATGCCGCCGGGCGCCATGCCTGCAGGTCGACTCTAGAAAACATG
TAGAGTCC	GGCTAGAACTAGTGGATCCCCCGGCGCCCGGCGGCTCGAGCCCGGGTAAGTAGAGTCCGTCTGCATGCCGCCGGGCGCCATGCCTGCAGGTCGACTCTAGAAAACATG
ATGAAATT	GGCTAGAACTAGTGGATCCCCCGGCGCCCGGCGGCTCGAGCCCGGGTAAGATGAAATTGTCTGCATGCCGCCGGGCGCCATGCCTGCAGGTCGACTCTAGAAAACATG
TTTAAATT	GGCTAGAACTAGTGGATCCCCCGGCGCCCGGCGGCTCGAGCCCGGGTAAGTTTAAATTGTCTGCATGCCGCCGGGCGCCATGCCTGCAGGTCGACTCTAGAAAACATG
TTGAAGTA	GGCTAGAACTAGTGGATCCCCCGGCGCCCGGCGGCTCGAGCCCGGGTAAGTTGAAGTAGTCTGCATGCCGCCGGGCGCCATGCCTGCAGGTCGACTCTAGAAAACATG
TTGAAGTA	GGCTAGAACTAGTGGATCCCCCGGCGCCCGGCGGCTCGAGCCCGGGTAAGTTGAAGTAGTCTGCATGCCGCCGGGCGCCATGCCTGCAGGTCGACTCTAGAAAACATG
TTTAATTA	GGCTAGAACTAGTGGATCCCCCGGCGCCCGGCGGCTCGAGCCCGGGTAAGTTTAATTAGTCTGCATGCCGCCGGGCGCCATGCCTGCAGGTCGACTCTAGAAAACATG
TCAAAGTC	GGCTAGAACTAGTGGATCCCCCGGCGCCCGGCGGCTCGAGCCCGGGTAAGTCAAAGTCGTCTGCATGCCGCCGGGCGCCATGCCTGCAGGTCGACTCTAGAAAACATG
GTGATGAC	GGCTAGAACTAGTGGATCCCCCGGCGCCCGGCGGCTCGAGCCCGGGTAAGGTGATGACGTCTGCATGCCGCCGGGCGCCATGCCTGCAGGTCGACTCTAGAAAACATG
TGAATACA	GGCTAGAACTAGTGGATCCCCCGGCGCCCGGCGGCTCGAGCCCGGGTAAGTGAATACAGTCTGCATGCCGCCGGGCGCCATGCCTGCAGGTCGACTCTAGAAAACATG
TTAAATGA	GGCTAGAACTAGTGGATCCCCCGGCGCCCGGCGGCTCGAGCCCGGGTAAGTTAAATGAGTCTGCATGCCGCCGGGCGCCATGCCTGCAGGTCGACTCTAGAAAACATG
TTTAGGTG	GGCTAGAACTAGTGGATCCCCCGGCGCCCGGCGGCTCGAGCCCGGGTAAGTTTAGGTGGTCTGCATGCCGCCGGGCGCCATGCCTGCAGGTCGACTCTAGAAAACATG
TATGAATA	GGCTAGAACTAGTGGATCCCCCGGCGCCCGGCGGCTCGAGCCCGGGTAAGTATGAATAGTCTGCATGCCGCCGGGCGCCATGCCTGCAGGTCGACTCTAGAAAACATG
CGAAAATA	GGCTAGAACTAGTGGATCCCCCGGCGCCCGGCGGCTCGAGCCCGGGTAAGCGAAAATAGTCTGCATGCCGCCGGGCGCCATGCCTGCAGGTCGACTCTAGAAAACATG
TTTAAGTC	GGCTAGAACTAGTGGATCCCCCGGCGCCCGGCGGCTCGAGCCCGGGTAAGTTTAAGTCGTCTGCATGCCGCCGGGCGCCATGCCTGCAGGTCGACTCTAGAAAACATG
CGGATTTA	GGCTAGAACTAGTGGATCCCCCGGCGCCCGGCGGCTCGAGCCCGGGTAAGCGGATTTAGTCTGCATGCCGCCGGGCGCCATGCCTGCAGGTCGACTCTAGAAAACATG
GTTATTTA	GGCTAGAACTAGTGGATCCCCCGGCGCCCGGCGGCTCGAGCCCGGGTAAGGTTATTTAGTCTGCATGCCGCCGGGCGCCATGCCTGCAGGTCGACTCTAGAAAACATG
TTAAGAAC	GGCTAGAACTAGTGGATCCCCCGGCGCCCGGCGGCTCGAGCCCGGGTAAGTTAAGAACGTCTGCATGCCGCCGGGCGCCATGCCTGCAGGTCGACTCTAGAAAACATG
TTGGGGCT	GGCTAGAACTAGTGGATCCCCCGGCGCCCGGCGGCTCGAGCCCGGGTAAGTTGGGGCTGTCTGCATGCCGCCGGGCGCCATGCCTGCAGGTCGACTCTAGAAAACATG
TTTACTTC	GGCTAGAACTAGTGGATCCCCCGGCGCCCGGCGGCTCGAGCCCGGGTAAGTTTACTTCGTCTGCATGCCGCCGGGCGCCATGCCTGCAGGTCGACTCTAGAAAACATG
TGGCATAA	GGCTAGAACTAGTGGATCCCCCGGCGCCCGGCGGCTCGAGCCCGGGTAAGTGGCATAAGTCTGCATGCCGCCGGGCGCCATGCCTGCAGGTCGACTCTAGAAAACATG
TTCGAAAC	GGCTAGAACTAGTGGATCCCCCGGCGCCCGGCGGCTCGAGCCCGGGTAAGTTCGAAACGTCTGCATGCCGCCGGGCGCCATGCCTGCAGGTCGACTCTAGAAAACATG
ATCAAGTA	GGCTAGAACTAGTGGATCCCCCGGCGCCCGGCGGCTCGAGCCCGGGTAAGATCAAGTAGTCTGCATGCCGCCGGGCGCCATGCCTGCAGGTCGACTCTAGAAAACATG
TTTCAATG	GGCTAGAACTAGTGGATCCCCCGGCGCCCGGCGGCTCGAGCCCGGGTAAGTTTCAATGGTCTGCATGCCGCCGGGCGCCATGCCTGCAGGTCGACTCTAGAAAACATG
TTGACGGG	GGCTAGAACTAGTGGATCCCCCGGCGCCCGGCGGCTCGAGCCCGGGTAAGTTGACGGGGTCTGCATGCCGCCGGGCGCCATGCCTGCAGGTCGACTCTAGAAAACATG
TTGAAGGA	GGCTAGAACTAGTGGATCCCCCGGCGCCCGGCGGCTCGAGCCCGGGTAAGTTGAAGGAGTCTGCATGCCGCCGGGCGCCATGCCTGCAGGTCGACTCTAGAAAACATG
TAGATAGA	GGCTAGAACTAGTGGATCCCCCGGCGCCCGGCGGCTCGAGCCCGGGTAAGTAGATAGAGTCTGCATGCCGCCGGGCGCCATGCCTGCAGGTCGACTCTAGAAAACATG
TGCGATAG	GGCTAGAACTAGTGGATCCCCCGGCGCCCGGCGGCTCGAGCCCGGGTAAGTGCGATAGGTCTGCATGCCGCCGGGCGCCATGCCTGCAGGTCGACTCTAGAAAACATG
TTTTGATA	GGCTAGAACTAGTGGATCCCCCGGCGCCCGGCGGCTCGAGCCCGGGTAAGTTTTGATAGTCTGCATGCCGCCGGGCGCCATGCCTGCAGGTCGACTCTAGAAAACATG
TACAACTC	GGCTAGAACTAGTGGATCCCCCGGCGCCCGGCGGCTCGAGCCCGGGTAAGTACAACTCGTCTGCATGCCGCCGGGCGCCATGCCTGCAGGTCGACTCTAGAAAACATG
CTTTAGAC	GGCTAGAACTAGTGGATCCCCCGGCGCCCGGCGGCTCGAGCCCGGGTAAGCTTTAGACGTCTGCATGCCGCCGGGCGCCATGCCTGCAGGTCGACTCTAGAAAACATG
TGCACGCA	GGCTAGAACTAGTGGATCCCCCGGCGCCCGGCGGCTCGAGCCCGGGTAAGTGCACGCAGTCTGCATGCCGCCGGGCGCCATGCCTGCAGGTCGACTCTAGAAAACATG
TTTACCTA	GGCTAGAACTAGTGGATCCCCCGGCGCCCGGCGGCTCGAGCCCGGGTAAGTTTACCTAGTCTGCATGCCGCCGGGCGCCATGCCTGCAGGTCGACTCTAGAAAACATG
TTGACAAA	GGCTAGAACTAGTGGATCCCCCGGCGCCCGGCGGCTCGAGCCCGGGTAAGTTGACAAAGTCTGCATGCCGCCGGGCGCCATGCCTGCAGGTCGACTCTAGAAAACATG
TTGAAATA	GGCTAGAACTAGTGGATCCCCCGGCGCCCGGCGGCTCGAGCCCGGGTAAGTTGAAATAGTCTGCATGCCGCCGGGCGCCATGCCTGCAGGTCGACTCTAGAAAACATG
TCTAAATC	GGCTAGAACTAGTGGATCCCCCGGCGCCCGGCGGCTCGAGCCCGGGTAAGTCTAAATCGTCTGCATGCCGCCGGGCGCCATGCCTGCAGGTCGACTCTAGAAAACATG
TATAGTCA	GGCTAGAACTAGTGGATCCCCCGGCGCCCGGCGGCTCGAGCCCGGGTAAGTATAGTCAGTCTGCATGCCGCCGGGCGCCATGCCTGCAGGTCGACTCTAGAAAACATG
AAGCCAAA	GGCTAGAACTAGTGGATCCCCCGGCGCCCGGCGGCTCGAGCCCGGGTAAGAAGCCAAAGTCTGCATGCCGCCGGGCGCCATGCCTGCAGGTCGACTCTAGAAAACATG
TAGGAAAA	GGCTAGAACTAGTGGATCCCCCGGCGCCCGGCGGCTCGAGCCCGGGTAAGTAGGAAAAGTCTGCATGCCGCCGGGCGCCATGCCTGCAGGTCGACTCTAGAAAACATG
GTTAAGTA	GGCTAGAACTAGTGGATCCCCCGGCGCCCGGCGGCTCGAGCCCGGGTAAGGTTAAGTAGTCTGCATGCCGCCGGGCGCCATGCCTGCAGGTCGACTCTAGAAAACATG
TTGAAGTC	GGCTAGAACTAGTGGATCCCCCGGCGCCCGGCGGCTCGAGCCCGGGTAAGTTGAAGTCGTCTGCATGCCGCCGGGCGCCATGCCTGCAGGTCGACTCTAGAAAACATG
TTTAAAGC	GGCTAGAACTAGTGGATCCCCCGGCGCCCGGCGGCTCGAGCCCGGGTAAGTTTAAAGCGTCTGCATGCCGCCGGGCGCCATGCCTGCAGGTCGACTCTAGAAAACATG
ATTCCATA	GGCTAGAACTAGTGGATCCCCCGGCGCCCGGCGGCTCGAGCCCGGGTAAGATTCCATAGTCTGCATGCCGCCGGGCGCCATGCCTGCAGGTCGACTCTAGAAAACATG
TTGAAGCA	GGCTAGAACTAGTGGATCCCCCGGCGCCCGGCGGCTCGAGCCCGGGTAAGTTGAAGCAGTCTGCATGCCGCCGGGCGCCATGCCTGCAGGTCGACTCTAGAAAACATG
TTGAAGTA	GGCTAGAACTAGTGGATCCCCCGGCGCCCGGCGGCTCGAGCCCGGGTAAGTTGAAGTAGTCTGCATGCCGCCGGGCGCCATGCCTGCAGGTCGACTCTAGAAAACATG
GTGGCGAC	GGCTAGAACTAGTGGATCCCCCGGCGCCCGGCGGCTCGAGCCCGGGTAAGGTGGCGACGTCTGCATGCCGCCGGGCGCCATGCCTGCAGGTCGACTCTAGAAAACATG
GTGTACAA	GGCTAGAACTAGTGGATCCCCCGGCGCCCGGCGGCTCGAGCCCGGGTAAGGTGTACAAGTCTGCATGCCGCCGGGCGCCATGCCTGCAGGTCGACTCTAGAAAACATG
TAGATAGA	GGCTAGAACTAGTGGATCCCCCGGCGCCCGGCGGCTCGAGCCCGGGTAAGTAGATAGAGTCTGCATGCCGCCGGGCGCCATGCCTGCAGGTCGACTCTAGAAAACATG
TTGACATA	GGCTAGAACTAGTGGATCCCCCGGCGCCCGGCGGCTCGAGCCCGGGTAAGTTGACATAGTCTGCATGCCGCCGGGCGCCATGCCTGCAGGTCGACTCTAGAAAACATG
AGTAAACC	GGCTAGAACTAGTGGATCCCCCGGCGCCCGGCGGCTCGAGCCCGGGTAAGAGTAAACCGTCTGCATGCCGCCGGGCGCCATGCCTGCAGGTCGACTCTAGAAAACATG
TTGGCGTA	GGCTAGAACTAGTGGATCCCCCGGCGCCCGGCGGCTCGAGCCCGGGTAAGTTGGCGTAGTCTGCATGCCGCCGGGCGCCATGCCTGCAGGTCGACTCTAGAAAACATG
TGGGAGTA	GGCTAGAACTAGTGGATCCCCCGGCGCCCGGCGGCTCGAGCCCGGGTAAGTGGGAGTAGTCTGCATGCCGCCGGGCGCCATGCCTGCAGGTCGACTCTAGAAAACATG
TGGACACA	GGCTAGAACTAGTGGATCCCCCGGCGCCCGGCGGCTCGAGCCCGGGTAAGTGGACACAGTCTGCATGCCGCCGGGCGCCATGCCTGCAGGTCGACTCTAGAAAACATG
TTTTGGTC	GGCTAGAACTAGTGGATCCCCCGGCGCCCGGCGGCTCGAGCCCGGGTAAGTTTTGGTCGTCTGCATGCCGCCGGGCGCCATGCCTGCAGGTCGACTCTAGAAAACATG
TGCGCACA	GGCTAGAACTAGTGGATCCCCCGGCGCCCGGCGGCTCGAGCCCGGGTAAGTGCGCACAGTCTGCATGCCGCCGGGCGCCATGCCTGCAGGTCGACTCTAGAAAACATG
GTTAAGTG	GGCTAGAACTAGTGGATCCCCCGGCGCCCGGCGGCTCGAGCCCGGGTAAGGTTAAGTGGTCTGCATGCCGCCGGGCGCCATGCCTGCAGGTCGACTCTAGAAAACATG
TAGAAGAA	GGCTAGAACTAGTGGATCCCCCGGCGCCCGGCGGCTCGAGCCCGGGTAAGTAGAAGAAGTCTGCATGCCGCCGGGCGCCATGCCTGCAGGTCGACTCTAGAAAACATG
GTTGAGAA	GGCTAGAACTAGTGGATCCCCCGGCGCCCGGCGGCTCGAGCCCGGGTAAGGTTGAGAAGTCTGCATGCCGCCGGGCGCCATGCCTGCAGGTCGACTCTAGAAAACATG
ATGACATA	GGCTAGAACTAGTGGATCCCCCGGCGCCCGGCGGCTCGAGCCCGGGTAAGATGACATAGTCTGCATGCCGCCGGGCGCCATGCCTGCAGGTCGACTCTAGAAAACATG
TCGTACCC	GGCTAGAACTAGTGGATCCCCCGGCGCCCGGCGGCTCGAGCCCGGGTAAGTCGTACCCGTCTGCATGCCGCCGGGCGCCATGCCTGCAGGTCGACTCTAGAAAACATG
TGGACGTA	GGCTAGAACTAGTGGATCCCCCGGCGCCCGGCGGCTCGAGCCCGGGTAAGTGGACGTAGTCTGCATGCCGCCGGGCGCCATGCCTGCAGGTCGACTCTAGAAAACATG
ACTACGTG	GGCTAGAACTAGTGGATCCCCCGGCGCCCGGCGGCTCGAGCCCGGGTAAGACTACGTGGTCTGCATGCCGCCGGGCGCCATGCCTGCAGGTCGACTCTAGAAAACATG
CTTTAAAC	GGCTAGAACTAGTGGATCCCCCGGCGCCCGGCGGCTCGAGCCCGGGTAAGCTTTAAACGTCTGCATGCCGCCGGGCGCCATGCCTGCAGGTCGACTCTAGAAAACATG
AGGAAAAA	GGCTAGAACTAGTGGATCCCCCGGCGCCCGGCGGCTCGAGCCCGGGTAAGAGGAAAAAGTCTGCATGCCGCCGGGCGCCATGCCTGCAGGTCGACTCTAGAAAACATG
TGTCACTC	GGCTAGAACTAGTGGATCCCCCGGCGCCCGGCGGCTCGAGCCCGGGTAAGTGTCACTCGTCTGCATGCCGCCGGGCGCCATGCCTGCAGGTCGACTCTAGAAAACATG
TATAGCTA	GGCTAGAACTAGTGGATCCCCCGGCGCCCGGCGGCTCGAGCCCGGGTAAGTATAGCTAGTCTGCATGCCGCCGGGCGCCATGCCTGCAGGTCGACTCTAGAAAACATG
TGGAATAG	GGCTAGAACTAGTGGATCCCCCGGCGCCCGGCGGCTCGAGCCCGGGTAAGTGGAATAGGTCTGCATGCCGCCGGGCGCCATGCCTGCAGGTCGACTCTAGAAAACATG
ACCCCAGC	GGCTAGAACTAGTGGATCCCCCGGCGCCCGGCGGCTCGAGCCCGGGTAAGACCCCAGCGTCTGCATGCCGCCGGGCGCCATGCCTGCAGGTCGACTCTAGAAAACATG
TTTACGTT	GGCTAGAACTAGTGGATCCCCCGGCGCCCGGCGGCTCGAGCCCGGGTAAGTTTACGTTGTCTGCATGCCGCCGGGCGCCATGCCTGCAGGTCGACTCTAGAAAACATG
GTGTGGTG	GGCTAGAACTAGTGGATCCCCCGGCGCCCGGCGGCTCGAGCCCGGGTAAGGTGTGGTGGTCTGCATGCCGCCGGGCGCCATGCCTGCAGGTCGACTCTAGAAAACATG
TTTAAGAG	GGCTAGAACTAGTGGATCCCCCGGCGCCCGGCGGCTCGAGCCCGGGTAAGTTTAAGAGGTCTGCATGCCGCCGGGCGCCATGCCTGCAGGTCGACTCTAGAAAACATG
TGGAAATC	GGCTAGAACTAGTGGATCCCCCGGCGCCCGGCGGCTCGAGCCCGGGTAAGTGGAAATCGTCTGCATGCCGCCGGGCGCCATGCCTGCAGGTCGACTCTAGAAAACATG
TGCTCAGG	GGCTAGAACTAGTGGATCCCCCGGCGCCCGGCGGCTCGAGCCCGGGTAAGTGCTCAGGGTCTGCATGCCGCCGGGCGCCATGCCTGCAGGTCGACTCTAGAAAACATG
GCTGGGTA	GGCTAGAACTAGTGGATCCCCCGGCGCCCGGCGGCTCGAGCCCGGGTAAGGCTGGGTAGTCTGCATGCCGCCGGGCGCCATGCCTGCAGGTCGACTCTAGAAAACATG
CTTGCGTC	GGCTAGAACTAGTGGATCCCCCGGCGCCCGGCGGCTCGAGCCCGGGTAAGCTTGCGTCGTCTGCATGCCGCCGGGCGCCATGCCTGCAGGTCGACTCTAGAAAACATG
TGTACGAC	GGCTAGAACTAGTGGATCCCCCGGCGCCCGGCGGCTCGAGCCCGGGTAAGTGTACGACGTCTGCATGCCGCCGGGCGCCATGCCTGCAGGTCGACTCTAGAAAACATG
TATAGAAC	GGCTAGAACTAGTGGATCCCCCGGCGCCCGGCGGCTCGAGCCCGGGTAAGTATAGAACGTCTGCATGCCGCCGGGCGCCATGCCTGCAGGTCGACTCTAGAAAACATG
TTTAAATA	GGCTAGAACTAGTGGATCCCCCGGCGCCCGGCGGCTCGAGCCCGGGTAAGTTTAAATAGTCTGCATGCCGCCGGGCGCCATGCCTGCAGGTCGACTCTAGAAAACATG
TTTTAAAA	GGCTAGAACTAGTGGATCCCCCGGCGCCCGGCGGCTCGAGCCCGGGTAAGTTTTAAAAGTCTGCATGCCGCCGGGCGCCATGCCTGCAGGTCGACTCTAGAAAACATG
GTCGAGTA	GGCTAGAACTAGTGGATCCCCCGGCGCCCGGCGGCTCGAGCCCGGGTAAGGTCGAGTAGTCTGCATGCCGCCGGGCGCCATGCCTGCAGGTCGACTCTAGAAAACATG
TTGACCTA	GGCTAGAACTAGTGGATCCCCCGGCGCCCGGCGGCTCGAGCCCGGGTAAGTTGACCTAGTCTGCATGCCGCCGGGCGCCATGCCTGCAGGTCGACTCTAGAAAACATG
GGAAACTA	GGCTAGAACTAGTGGATCCCCCGGCGCCCGGCGGCTCGAGCCCGGGTAAGGGAAACTAGTCTGCATGCCGCCGGGCGCCATGCCTGCAGGTCGACTCTAGAAAACATG
TTGCAGTA	GGCTAGAACTAGTGGATCCCCCGGCGCCCGGCGGCTCGAGCCCGGGTAAGTTGCAGTAGTCTGCATGCCGCCGGGCGCCATGCCTGCAGGTCGACTCTAGAAAACATG
TTTATTTC	GGCTAGAACTAGTGGATCCCCCGGCGCCCGGCGGCTCGAGCCCGGGTAAGTTTATTTCGTCTGCATGCCGCCGGGCGCCATGCCTGCAGGTCGACTCTAGAAAACATG
TATCTATA	GGCTAGAACTAGTGGATCCCCCGGCGCCCGGCGGCTCGAGCCCGGGTAAGTATCTATAGTCTGCATGCCGCCGGGCGCCATGCCTGCAGGTCGACTCTAGAAAACATG
TCGTAATA	GGCTAGAACTAGTGGATCCCCCGGCGCCCGGCGGCTCGAGCCCGGGTAAGTCGTAATAGTCTGCATGCCGCCGGGCGCCATGCCTGCAGGTCGACTCTAGAAAACATG
TTTATGCA	GGCTAGAACTAGTGGATCCCCCGGCGCCCGGCGGCTCGAGCCCGGGTAAGTTTATGCAGTCTGCATGCCGCCGGGCGCCATGCCTGCAGGTCGACTCTAGAAAACATG
TGGAGCTA	GGCTAGAACTAGTGGATCCCCCGGCGCCCGGCGGCTCGAGCCCGGGTAAGTGGAGCTAGTCTGCATGCCGCCGGGCGCCATGCCTGCAGGTCGACTCTAGAAAACATG
TTGACGGA	GGCTAGAACTAGTGGATCCCCCGGCGCCCGGCGGCTCGAGCCCGGGTAAGTTGACGGAGTCTGCATGCCGCCGGGCGCCATGCCTGCAGGTCGACTCTAGAAAACATG
CGTAAAGT	GGCTAGAACTAGTGGATCCCCCGGCGCCCGGCGGCTCGAGCCCGGGTAAGCGTAAAGTGTCTGCATGCCGCCGGGCGCCATGCCTGCAGGTCGACTCTAGAAAACATG
TGGAAGTA	GGCTAGAACTAGTGGATCCCCCGGCGCCCGGCGGCTCGAGCCCGGGTAAGTGGAAGTAGTCTGCATGCCGCCGGGCGCCATGCCTGCAGGTCGACTCTAGAAAACATG
TAAATGCC	GGCTAGAACTAGTGGATCCCCCGGCGCCCGGCGGCTCGAGCCCGGGTAAGTAAATGCCGTCTGCATGCCGCCGGGCGCCATGCCTGCAGGTCGACTCTAGAAAACATG
TGAAGCCG	GGCTAGAACTAGTGGATCCCCCGGCGCCCGGCGGCTCGAGCCCGGGTAAGTGAAGCCGGTCTGCATGCCGCCGGGCGCCATGCCTGCAGGTCGACTCTAGAAAACATG
TTGAAGTA	GGCTAGAACTAGTGGATCCCCCGGCGCCCGGCGGCTCGAGCCCGGGTAAGTTGAAGTAGTCTGCATGCCGCCGGGCGCCATGCCTGCAGGTCGACTCTAGAAAACATG
TTTTCTAA	GGCTAGAACTAGTGGATCCCCCGGCGCCCGGCGGCTCGAGCCCGGGTAAGTTTTCTAAGTCTGCATGCCGCCGGGCGCCATGCCTGCAGGTCGACTCTAGAAAACATG
TTTAAAGA	GGCTAGAACTAGTGGATCCCCCGGCGCCCGGCGGCTCGAGCCCGGGTAAGTTTAAAGAGTCTGCATGCCGCCGGGCGCCATGCCTGCAGGTCGACTCTAGAAAACATG
TTTAAGAA	GGCTAGAACTAGTGGATCCCCCGGCGCCCGGCGGCTCGAGCCCGGGTAAGTTTAAGAAGTCTGCATGCCGCCGGGCGCCATGCCTGCAGGTCGACTCTAGAAAACATG
TGTAAGCA	GGCTAGAACTAGTGGATCCCCCGGCGCCCGGCGGCTCGAGCCCGGGTAAGTGTAAGCAGTCTGCATGCCGCCGGGCGCCATGCCTGCAGGTCGACTCTAGAAAACATG
TTTAAGTA	GGCTAGAACTAGTGGATCCCCCGGCGCCCGGCGGCTCGAGCCCGGGTAAGTTTAAGTAGTCTGCATGCCGCCGGGCGCCATGCCTGCAGGTCGACTCTAGAAAACATG
TGTTCGTA	GGCTAGAACTAGTGGATCCCCCGGCGCCCGGCGGCTCGAGCCCGGGTAAGTGTTCGTAGTCTGCATGCCGCCGGGCGCCATGCCTGCAGGTCGACTCTAGAAAACATG
TAGACACG	GGCTAGAACTAGTGGATCCCCCGGCGCCCGGCGGCTCGAGCCCGGGTAAGTAGACACGGTCTGCATGCCGCCGGGCGCCATGCCTGCAGGTCGACTCTAGAAAACATG
TCGACGAA	GGCTAGAACTAGTGGATCCCCCGGCGCCCGGCGGCTCGAGCCCGGGTAAGTCGACGAAGTCTGCATGCCGCCGGGCGCCATGCCTGCAGGTCGACTCTAGAAAACATG
TTTAAATC	GGCTAGAACTAGTGGATCCCCCGGCGCCCGGCGGCTCGAGCCCGGGTAAGTTTAAATCGTCTGCATGCCGCCGGGCGCCATGCCTGCAGGTCGACTCTAGAAAACATG
TTGAAGAA	GGCTAGAACTAGTGGATCCCCCGGCGCCCGGCGGCTCGAGCCCGGGTAAGTTGAAGAAGTCTGCATGCCGCCGGGCGCCATGCCTGCAGGTCGACTCTAGAAAACATG
TGCTCACT	GGCTAGAACTAGTGGATCCCCCGGCGCCCGGCGGCTCGAGCCCGGGTAAGTGCTCACTGTCTGCATGCCGCCGGGCGCCATGCCTGCAGGTCGACTCTAGAAAACATG
TTAGCGCT	GGCTAGAACTAGTGGATCCCCCGGCGCCCGGCGGCTCGAGCCCGGGTAAGTTAGCGCTGTCTGCATGCCGCCGGGCGCCATGCCTGCAGGTCGACTCTAGAAAACATG
TGGAAGTA	GGCTAGAACTAGTGGATCCCCCGGCGCCCGGCGGCTCGAGCCCGGGTAAGTGGAAGTAGTCTGCATGCCGCCGGGCGCCATGCCTGCAGGTCGACTCTAGAAAACATG
TAATAGTC	GGCTAGAACTAGTGGATCCCCCGGCGCCCGGCGGCTCGAGCCCGGGTAAGTAATAGTCGTCTGCATGCCGCCGGGCGCCATGCCTGCAGGTCGACTCTAGAAAACATG
TGAACGTC	GGCTAGAACTAGTGGATCCCCCGGCGCCCGGCGGCTCGAGCCCGGGTAAGTGAACGTCGTCTGCATGCCGCCGGGCGCCATGCCTGCAGGTCGACTCTAGAAAACATG
TTCAACCA	GGCTAGAACTAGTGGATCCCCCGGCGCCCGGCGGCTCGAGCCCGGGTAAGTTCAACCAGTCTGCATGCCGCCGGGCGCCATGCCTGCAGGTCGACTCTAGAAAACATG
GTTACGTA	GGCTAGAACTAGTGGATCCCCCGGCGCCCGGCGGCTCGAGCCCGGGTAAGGTTACGTAGTCTGCATGCCGCCGGGCGCCATGCCTGCAGGTCGACTCTAGAAAACATG
GTGATACA	GGCTAGAACTAGTGGATCCCCCGGCGCCCGGCGGCTCGAGCCCGGGTAAGGTGATACAGTCTGCATGCCGCCGGGCGCCATGCCTGCAGGTCGACTCTAGAAAACATG
GTTACGTA	GGCTAGAACTAGTGGATCCCCCGGCGCCCGGCGGCTCGAGCCCGGGTAAGGTTACGTAGTCTGCATGCCGCCGGGCGCCATGCCTGCAGGTCGACTCTAGAAAACATG
TATACAAA	GGCTAGAACTAGTGGATCCCCCGGCGCCCGGCGGCTCGAGCCCGGGTAAGTATACAAAGTCTGCATGCCGCCGGGCGCCATGCCTGCAGGTCGACTCTAGAAAACATG
TTTTAAAA	GGCTAGAACTAGTGGATCCCCCGGCGCCCGGCGGCTCGAGCCCGGGTAAGTTTTAAAAGTCTGCATGCCGCCGGGCGCCATGCCTGCAGGTCGACTCTAGAAAACATG
TTGGAACA	GGCTAGAACTAGTGGATCCCCCGGCGCCCGGCGGCTCGAGCCCGGGTAAGTTGGAACAGTCTGCATGCCGCCGGGCGCCATGCCTGCAGGTCGACTCTAGAAAACATG
TATGCGAC	GGCTAGAACTAGTGGATCCCCCGGCGCCCGGCGGCTCGAGCCCGGGTAAGTATGCGACGTCTGCATGCCGCCGGGCGCCATGCCTGCAGGTCGACTCTAGAAAACATG
AAGACAAA	GGCTAGAACTAGTGGATCCCCCGGCGCCCGGCGGCTCGAGCCCGGGTAAGAAGACAAAGTCTGCATGCCGCCGGGCGCCATGCCTGCAGGTCGACTCTAGAAAACATG
TGGCTGAG	GGCTAGAACTAGTGGATCCCCCGGCGCCCGGCGGCTCGAGCCCGGGTAAGTGGCTGAGGTCTGCATGCCGCCGGGCGCCATGCCTGCAGGTCGACTCTAGAAAACATG
TTTAAGAA	GGCTAGAACTAGTGGATCCCCCGGCGCCCGGCGGCTCGAGCCCGGGTAAGTTTAAGAAGTCTGCATGCCGCCGGGCGCCATGCCTGCAGGTCGACTCTAGAAAACATG
CTGATTAA	GGCTAGAACTAGTGGATCCCCCGGCGCCCGGCGGCTCGAGCCCGGGTAAGCTGATTAAGTCTGCATGCCGCCGGGCGCCATGCCTGCAGGTCGACTCTAGAAAACATG
TTTAATGG	GGCTAGAACTAGTGGATCCCCCGGCGCCCGGCGGCTCGAGCCCGGGTAAGTTTAATGGGTCTGCATGCCGCCGGGCGCCATGCCTGCAGGTCGACTCTAGAAAACATG
TTGAAAAA	GGCTAGAACTAGTGGATCCCCCGGCGCCCGGCGGCTCGAGCCCGGGTAAGTTGAAAAAGTCTGCATGCCGCCGGGCGCCATGCCTGCAGGTCGACTCTAGAAAACATG
GATCTCAA	GGCTAGAACTAGTGGATCCCCCGGCGCCCGGCGGCTCGAGCCCGGGTAAGGATCTCAAGTCTGCATGCCGCCGGGCGCCATGCCTGCAGGTCGACTCTAGAAAACATG
TTGAAATA	GGCTAGAACTAGTGGATCCCCCGGCGCCCGGCGGCTCGAGCCCGGGTAAGTTGAAATAGTCTGCATGCCGCCGGGCGCCATGCCTGCAGGTCGACTCTAGAAAACATG
ATGACTTA	GGCTAGAACTAGTGGATCCCCCGGCGCCCGGCGGCTCGAGCCCGGGTAAGATGACTTAGTCTGCATGCCGCCGGGCGCCATGCCTGCAGGTCGACTCTAGAAAACATG
TTGAGAAA	GGCTAGAACTAGTGGATCCCCCGGCGCCCGGCGGCTCGAGCCCGGGTAAGTTGAGAAAGTCTGCATGCCGCCGGGCGCCATGCCTGCAGGTCGACTCTAGAAAACATG
TAGACGGA	GGCTAGAACTAGTGGATCCCCCGGCGCCCGGCGGCTCGAGCCCGGGTAAGTAGACGGAGTCTGCATGCCGCCGGGCGCCATGCCTGCAGGTCGACTCTAGAAAACATG
TCTAAAAA	GGCTAGAACTAGTGGATCCCCCGGCGCCCGGCGGCTCGAGCCCGGGTAAGTCTAAAAAGTCTGCATGCCGCCGGGCGCCATGCCTGCAGGTCGACTCTAGAAAACATG
TGCACGTC	GGCTAGAACTAGTGGATCCCCCGGCGCCCGGCGGCTCGAGCCCGGGTAAGTGCACGTCGTCTGCATGCCGCCGGGCGCCATGCCTGCAGGTCGACTCTAGAAAACATG
TTGAAGCA	GGCTAGAACTAGTGGATCCCCCGGCGCCCGGCGGCTCGAGCCCGGGTAAGTTGAAGCAGTCTGCATGCCGCCGGGCGCCATGCCTGCAGGTCGACTCTAGAAAACATG
TTGTAACC	GGCTAGAACTAGTGGATCCCCCGGCGCCCGGCGGCTCGAGCCCGGGTAAGTTGTAACCGTCTGCATGCCGCCGGGCGCCATGCCTGCAGGTCGACTCTAGAAAACATG
TTAGATCC	GGCTAGAACTAGTGGATCCCCCGGCGCCCGGCGGCTCGAGCCCGGGTAAGTTAGATCCGTCTGCATGCCGCCGGGCGCCATGCCTGCAGGTCGACTCTAGAAAACATG
TTTAAGGC	GGCTAGAACTAGTGGATCCCCCGGCGCCCGGCGGCTCGAGCCCGGGTAAGTTTAAGGCGTCTGCATGCCGCCGGGCGCCATGCCTGCAGGTCGACTCTAGAAAACATG
TTTAAGTA	GGCTAGAACTAGTGGATCCCCCGGCGCCCGGCGGCTCGAGCCCGGGTAAGTTTAAGTAGTCTGCATGCCGCCGGGCGCCATGCCTGCAGGTCGACTCTAGAAAACATG
AATAGTAA	GGCTAGAACTAGTGGATCCCCCGGCGCCCGGCGGCTCGAGCCCGGGTAAGAATAGTAAGTCTGCATGCCGCCGGGCGCCATGCCTGCAGGTCGACTCTAGAAAACATG
TTTACGTA	GGCTAGAACTAGTGGATCCCCCGGCGCCCGGCGGCTCGAGCCCGGGTAAGTTTACGTAGTCTGCATGCCGCCGGGCGCCATGCCTGCAGGTCGACTCTAGAAAACATG
CGAAGCTC	GGCTAGAACTAGTGGATCCCCCGGCGCCCGGCGGCTCGAGCCCGGGTAAGCGAAGCTCGTCTGCATGCCGCCGGGCGCCATGCCTGCAGGTCGACTCTAGAAAACATG
ATTAATAC	GGCTAGAACTAGTGGATCCCCCGGCGCCCGGCGGCTCGAGCCCGGGTAAGATTAATACGTCTGCATGCCGCCGGGCGCCATGCCTGCAGGTCGACTCTAGAAAACATG
TGTAAATC	GGCTAGAACTAGTGGATCCCCCGGCGCCCGGCGGCTCGAGCCCGGGTAAGTGTAAATCGTCTGCATGCCGCCGGGCGCCATGCCTGCAGGTCGACTCTAGAAAACATG
GGCTCACG	GGCTAGAACTAGTGGATCCCCCGGCGCCCGGCGGCTCGAGCCCGGGTAAGGGCTCACGGTCTGCATGCCGCCGGGCGCCATGCCTGCAGGTCGACTCTAGAAAACATG
TGGGCATA	GGCTAGAACTAGTGGATCCCCCGGCGCCCGGCGGCTCGAGCCCGGGTAAGTGGGCATAGTCTGCATGCCGCCGGGCGCCATGCCTGCAGGTCGACTCTAGAAAACATG
TGGTAGCA	GGCTAGAACTAGTGGATCCCCCGGCGCCCGGCGGCTCGAGCCCGGGTAAGTGGTAGCAGTCTGCATGCCGCCGGGCGCCATGCCTGCAGGTCGACTCTAGAAAACATG
TTGATCCT	GGCTAGAACTAGTGGATCCCCCGGCGCCCGGCGGCTCGAGCCCGGGTAAGTTGATCCTGTCTGCATGCCGCCGGGCGCCATGCCTGCAGGTCGACTCTAGAAAACATG
GTGTAATA	GGCTAGAACTAGTGGATCCCCCGGCGCCCGGCGGCTCGAGCCCGGGTAAGGTGTAATAGTCTGCATGCCGCCGGGCGCCATGCCTGCAGGTCGACTCTAGAAAACATG
TTTCAGTA	GGCTAGAACTAGTGGATCCCCCGGCGCCCGGCGGCTCGAGCCCGGGTAAGTTTCAGTAGTCTGCATGCCGCCGGGCGCCATGCCTGCAGGTCGACTCTAGAAAACATG
TCTAAAAG	GGCTAGAACTAGTGGATCCCCCGGCGCCCGGCGGCTCGAGCCCGGGTAAGTCTAAAAGGTCTGCATGCCGCCGGGCGCCATGCCTGCAGGTCGACTCTAGAAAACATG
ATGGCGTC	GGCTAGAACTAGTGGATCCCCCGGCGCCCGGCGGCTCGAGCCCGGGTAAGATGGCGTCGTCTGCATGCCGCCGGGCGCCATGCCTGCAGGTCGACTCTAGAAAACATG
AGGAGGTA	GGCTAGAACTAGTGGATCCCCCGGCGCCCGGCGGCTCGAGCCCGGGTAAGAGGAGGTAGTCTGCATGCCGCCGGGCGCCATGCCTGCAGGTCGACTCTAGAAAACATG
GGGAGGGC	GGCTAGAACTAGTGGATCCCCCGGCGCCCGGCGGCTCGAGCCCGGGTAAGGGGAGGGCGTCTGCATGCCGCCGGGCGCCATGCCTGCAGGTCGACTCTAGAAAACATG
GTTGAGAC	GGCTAGAACTAGTGGATCCCCCGGCGCCCGGCGGCTCGAGCCCGGGTAAGGTTGAGACGTCTGCATGCCGCCGGGCGCCATGCCTGCAGGTCGACTCTAGAAAACATG
TTGGCGAA	GGCTAGAACTAGTGGATCCCCCGGCGCCCGGCGGCTCGAGCCCGGGTAAGTTGGCGAAGTCTGCATGCCGCCGGGCGCCATGCCTGCAGGTCGACTCTAGAAAACATG
TTTACCCA	GGCTAGAACTAGTGGATCCCCCGGCGCCCGGCGGCTCGAGCCCGGGTAAGTTTACCCAGTCTGCATGCCGCCGGGCGCCATGCCTGCAGGTCGACTCTAGAAAACATG
GATAAATC	GGCTAGAACTAGTGGATCCCCCGGCGCCCGGCGGCTCGAGCCCGGGTAAGGATAAATCGTCTGCATGCCGCCGGGCGCCATGCCTGCAGGTCGACTCTAGAAAACATG
TGTAAGTG	GGCTAGAACTAGTGGATCCCCCGGCGCCCGGCGGCTCGAGCCCGGGTAAGTGTAAGTGGTCTGCATGCCGCCGGGCGCCATGCCTGCAGGTCGACTCTAGAAAACATG
GGGAGGAT	GGCTAGAACTAGTGGATCCCCCGGCGCCCGGCGGCTCGAGCCCGGGTAAGGGGAGGATGTCTGCATGCCGCCGGGCGCCATGCCTGCAGGTCGACTCTAGAAAACATG
TTAAAGCA	GGCTAGAACTAGTGGATCCCCCGGCGCCCGGCGGCTCGAGCCCGGGTAAGTTAAAGCAGTCTGCATGCCGCCGGGCGCCATGCCTGCAGGTCGACTCTAGAAAACATG
CTTAAATA	GGCTAGAACTAGTGGATCCCCCGGCGCCCGGCGGCTCGAGCCCGGGTAAGCTTAAATAGTCTGCATGCCGCCGGGCGCCATGCCTGCAGGTCGACTCTAGAAAACATG
TGTACGTA	GGCTAGAACTAGTGGATCCCCCGGCGCCCGGCGGCTCGAGCCCGGGTAAGTGTACGTAGTCTGCATGCCGCCGGGCGCCATGCCTGCAGGTCGACTCTAGAAAACATG
TTCTTATG	GGCTAGAACTAGTGGATCCCCCGGCGCCCGGCGGCTCGAGCCCGGGTAAGTTCTTATGGTCTGCATGCCGCCGGGCGCCATGCCTGCAGGTCGACTCTAGAAAACATG
TTAACGAA	GGCTAGAACTAGTGGATCCCCCGGCGCCCGGCGGCTCGAGCCCGGGTAAGTTAACGAAGTCTGCATGCCGCCGGGCGCCATGCCTGCAGGTCGACTCTAGAAAACATG
TGGACATC	GGCTAGAACTAGTGGATCCCCCGGCGCCCGGCGGCTCGAGCCCGGGTAAGTGGACATCGTCTGCATGCCGCCGGGCGCCATGCCTGCAGGTCGACTCTAGAAAACATG
TGGAAATC	GGCTAGAACTAGTGGATCCCCCGGCGCCCGGCGGCTCGAGCCCGGGTAAGTGGAAATCGTCTGCATGCCGCCGGGCGCCATGCCTGCAGGTCGACTCTAGAAAACATG
TATTGATC	GGCTAGAACTAGTGGATCCCCCGGCGCCCGGCGGCTCGAGCCCGGGTAAGTATTGATCGTCTGCATGCCGCCGGGCGCCATGCCTGCAGGTCGACTCTAGAAAACATG
TCAGTAGA	GGCTAGAACTAGTGGATCCCCCGGCGCCCGGCGGCTCGAGCCCGGGTAAGTCAGTAGAGTCTGCATGCCGCCGGGCGCCATGCCTGCAGGTCGACTCTAGAAAACATG
ATTACGTC	GGCTAGAACTAGTGGATCCCCCGGCGCCCGGCGGCTCGAGCCCGGGTAAGATTACGTCGTCTGCATGCCGCCGGGCGCCATGCCTGCAGGTCGACTCTAGAAAACATG
TGTAGGTA	GGCTAGAACTAGTGGATCCCCCGGCGCCCGGCGGCTCGAGCCCGGGTAAGTGTAGGTAGTCTGCATGCCGCCGGGCGCCATGCCTGCAGGTCGACTCTAGAAAACATG
TTCACATA	GGCTAGAACTAGTGGATCCCCCGGCGCCCGGCGGCTCGAGCCCGGGTAAGTTCACATAGTCTGCATGCCGCCGGGCGCCATGCCTGCAGGTCGACTCTAGAAAACATG
CAGATATA	GGCTAGAACTAGTGGATCCCCCGGCGCCCGGCGGCTCGAGCCCGGGTAAGCAGATATAGTCTGCATGCCGCCGGGCGCCATGCCTGCAGGTCGACTCTAGAAAACATG
CGTAGGTT	GGCTAGAACTAGTGGATCCCCCGGCGCCCGGCGGCTCGAGCCCGGGTAAGCGTAGGTTGTCTGCATGCCGCCGGGCGCCATGCCTGCAGGTCGACTCTAGAAAACATG
TCTAGATA	GGCTAGAACTAGTGGATCCCCCGGCGCCCGGCGGCTCGAGCCCGGGTAAGTCTAGATAGTCTGCATGCCGCCGGGCGCCATGCCTGCAGGTCGACTCTAGAAAACATG
TTTACATA	GGCTAGAACTAGTGGATCCCCCGGCGCCCGGCGGCTCGAGCCCGGGTAAGTTTACATAGTCTGCATGCCGCCGGGCGCCATGCCTGCAGGTCGACTCTAGAAAACATG
TTCAAGTA	GGCTAGAACTAGTGGATCCCCCGGCGCCCGGCGGCTCGAGCCCGGGTAAGTTCAAGTAGTCTGCATGCCGCCGGGCGCCATGCCTGCAGGTCGACTCTAGAAAACATG
ATTAAGGT	GGCTAGAACTAGTGGATCCCCCGGCGCCCGGCGGCTCGAGCCCGGGTAAGATTAAGGTGTCTGCATGCCGCCGGGCGCCATGCCTGCAGGTCGACTCTAGAAAACATG
TCTTAGTG	GGCTAGAACTAGTGGATCCCCCGGCGCCCGGCGGCTCGAGCCCGGGTAAGTCTTAGTGGTCTGCATGCCGCCGGGCGCCATGCCTGCAGGTCGACTCTAGAAAACATG
TCTAGGTA	GGCTAGAACTAGTGGATCCCCCGGCGCCCGGCGGCTCGAGCCCGGGTAAGTCTAGGTAGTCTGCATGCCGCCGGGCGCCATGCCTGCAGGTCGACTCTAGAAAACATG
TCTACGCC	GGCTAGAACTAGTGGATCCCCCGGCGCCCGGCGGCTCGAGCCCGGGTAAGTCTACGCCGTCTGCATGCCGCCGGGCGCCATGCCTGCAGGTCGACTCTAGAAAACATG
ATTACGAA	GGCTAGAACTAGTGGATCCCCCGGCGCCCGGCGGCTCGAGCCCGGGTAAGATTACGAAGTCTGCATGCCGCCGGGCGCCATGCCTGCAGGTCGACTCTAGAAAACATG
TTGAACTG	GGCTAGAACTAGTGGATCCCCCGGCGCCCGGCGGCTCGAGCCCGGGTAAGTTGAACTGGTCTGCATGCCGCCGGGCGCCATGCCTGCAGGTCGACTCTAGAAAACATG
TTTACGAT	GGCTAGAACTAGTGGATCCCCCGGCGCCCGGCGGCTCGAGCCCGGGTAAGTTTACGATGTCTGCATGCCGCCGGGCGCCATGCCTGCAGGTCGACTCTAGAAAACATG
TGTCCCAA	GGCTAGAACTAGTGGATCCCCCGGCGCCCGGCGGCTCGAGCCCGGGTAAGTGTCCCAAGTCTGCATGCCGCCGGGCGCCATGCCTGCAGGTCGACTCTAGAAAACATG
TGGAGGTA	GGCTAGAACTAGTGGATCCCCCGGCGCCCGGCGGCTCGAGCCCGGGTAAGTGGAGGTAGTCTGCATGCCGCCGGGCGCCATGCCTGCAGGTCGACTCTAGAAAACATG
TTTACTTG	GGCTAGAACTAGTGGATCCCCCGGCGCCCGGCGGCTCGAGCCCGGGTAAGTTTACTTGGTCTGCATGCCGCCGGGCGCCATGCCTGCAGGTCGACTCTAGAAAACATG
TTTAAGTA	GGCTAGAACTAGTGGATCCCCCGGCGCCCGGCGGCTCGAGCCCGGGTAAGTTTAAGTAGTCTGCATGCCGCCGGGCGCCATGCCTGCAGGTCGACTCTAGAAAACATG
GGTAAGTA	GGCTAGAACTAGTGGATCCCCCGGCGCCCGGCGGCTCGAGCCCGGGTAAGGGTAAGTAGTCTGCATGCCGCCGGGCGCCATGCCTGCAGGTCGACTCTAGAAAACATG
TGGTTACT	GGCTAGAACTAGTGGATCCCCCGGCGCCCGGCGGCTCGAGCCCGGGTAAGTGGTTACTGTCTGCATGCCGCCGGGCGCCATGCCTGCAGGTCGACTCTAGAAAACATG
TTTAGGAA	GGCTAGAACTAGTGGATCCCCCGGCGCCCGGCGGCTCGAGCCCGGGTAAGTTTAGGAAGTCTGCATGCCGCCGGGCGCCATGCCTGCAGGTCGACTCTAGAAAACATG
CTTACGTC	GGCTAGAACTAGTGGATCCCCCGGCGCCCGGCGGCTCGAGCCCGGGTAAGCTTACGTCGTCTGCATGCCGCCGGGCGCCATGCCTGCAGGTCGACTCTAGAAAACATG
TTGAGAAC	GGCTAGAACTAGTGGATCCCCCGGCGCCCGGCGGCTCGAGCCCGGGTAAGTTGAGAACGTCTGCATGCCGCCGGGCGCCATGCCTGCAGGTCGACTCTAGAAAACATG
TGTAAGAA	GGCTAGAACTAGTGGATCCCCCGGCGCCCGGCGGCTCGAGCCCGGGTAAGTGTAAGAAGTCTGCATGCCGCCGGGCGCCATGCCTGCAGGTCGACTCTAGAAAACATG
TTTCCGTA	GGCTAGAACTAGTGGATCCCCCGGCGCCCGGCGGCTCGAGCCCGGGTAAGTTTCCGTAGTCTGCATGCCGCCGGGCGCCATGCCTGCAGGTCGACTCTAGAAAACATG
GTTATCCA	GGCTAGAACTAGTGGATCCCCCGGCGCCCGGCGGCTCGAGCCCGGGTAAGGTTATCCAGTCTGCATGCCGCCGGGCGCCATGCCTGCAGGTCGACTCTAGAAAACATG
GTGATAAA	GGCTAGAACTAGTGGATCCCCCGGCGCCCGGCGGCTCGAGCCCGGGTAAGGTGATAAAGTCTGCATGCCGCCGGGCGCCATGCCTGCAGGTCGACTCTAGAAAACATG
ATTAATTA	GGCTAGAACTAGTGGATCCCCCGGCGCCCGGCGGCTCGAGCCCGGGTAAGATTAATTAGTCTGCATGCCGCCGGGCGCCATGCCTGCAGGTCGACTCTAGAAAACATG
TGTAAGAC	GGCTAGAACTAGTGGATCCCCCGGCGCCCGGCGGCTCGAGCCCGGGTAAGTGTAAGACGTCTGCATGCCGCCGGGCGCCATGCCTGCAGGTCGACTCTAGAAAACATG
TGTACCAA	GGCTAGAACTAGTGGATCCCCCGGCGCCCGGCGGCTCGAGCCCGGGTAAGTGTACCAAGTCTGCATGCCGCCGGGCGCCATGCCTGCAGGTCGACTCTAGAAAACATG
TTGACGTA	GGCTAGAACTAGTGGATCCCCCGGCGCCCGGCGGCTCGAGCCCGGGTAAGTTGACGTAGTCTGCATGCCGCCGGGCGCCATGCCTGCAGGTCGACTCTAGAAAACATG
TGGAAATA	GGCTAGAACTAGTGGATCCCCCGGCGCCCGGCGGCTCGAGCCCGGGTAAGTGGAAATAGTCTGCATGCCGCCGGGCGCCATGCCTGCAGGTCGACTCTAGAAAACATG
TTTAAGAT	GGCTAGAACTAGTGGATCCCCCGGCGCCCGGCGGCTCGAGCCCGGGTAAGTTTAAGATGTCTGCATGCCGCCGGGCGCCATGCCTGCAGGTCGACTCTAGAAAACATG
TTGCCGAA	GGCTAGAACTAGTGGATCCCCCGGCGCCCGGCGGCTCGAGCCCGGGTAAGTTGCCGAAGTCTGCATGCCGCCGGGCGCCATGCCTGCAGGTCGACTCTAGAAAACATG
ATTGCGTG	GGCTAGAACTAGTGGATCCCCCGGCGCCCGGCGGCTCGAGCCCGGGTAAGATTGCGTGGTCTGCATGCCGCCGGGCGCCATGCCTGCAGGTCGACTCTAGAAAACATG
CTCAAGTC	GGCTAGAACTAGTGGATCCCCCGGCGCCCGGCGGCTCGAGCCCGGGTAAGCTCAAGTCGTCTGCATGCCGCCGGGCGCCATGCCTGCAGGTCGACTCTAGAAAACATG
TATAAGTA	GGCTAGAACTAGTGGATCCCCCGGCGCCCGGCGGCTCGAGCCCGGGTAAGTATAAGTAGTCTGCATGCCGCCGGGCGCCATGCCTGCAGGTCGACTCTAGAAAACATG
TTACCATA	GGCTAGAACTAGTGGATCCCCCGGCGCCCGGCGGCTCGAGCCCGGGTAAGTTACCATAGTCTGCATGCCGCCGGGCGCCATGCCTGCAGGTCGACTCTAGAAAACATG
AGTAAATA	GGCTAGAACTAGTGGATCCCCCGGCGCCCGGCGGCTCGAGCCCGGGTAAGAGTAAATAGTCTGCATGCCGCCGGGCGCCATGCCTGCAGGTCGACTCTAGAAAACATG
TCCAAGTA	GGCTAGAACTAGTGGATCCCCCGGCGCCCGGCGGCTCGAGCCCGGGTAAGTCCAAGTAGTCTGCATGCCGCCGGGCGCCATGCCTGCAGGTCGACTCTAGAAAACATG
TAAAAGTC	GGCTAGAACTAGTGGATCCCCCGGCGCCCGGCGGCTCGAGCCCGGGTAAGTAAAAGTCGTCTGCATGCCGCCGGGCGCCATGCCTGCAGGTCGACTCTAGAAAACATG
TCTAAGGT	GGCTAGAACTAGTGGATCCCCCGGCGCCCGGCGGCTCGAGCCCGGGTAAGTCTAAGGTGTCTGCATGCCGCCGGGCGCCATGCCTGCAGGTCGACTCTAGAAAACATG
TTTAACTA	GGCTAGAACTAGTGGATCCCCCGGCGCCCGGCGGCTCGAGCCCGGGTAAGTTTAACTAGTCTGCATGCCGCCGGGCGCCATGCCTGCAGGTCGACTCTAGAAAACATG
TATAGACA	GGCTAGAACTAGTGGATCCCCCGGCGCCCGGCGGCTCGAGCCCGGGTAAGTATAGACAGTCTGCATGCCGCCGGGCGCCATGCCTGCAGGTCGACTCTAGAAAACATG
TTGCTACG	GGCTAGAACTAGTGGATCCCCCGGCGCCCGGCGGCTCGAGCCCGGGTAAGTTGCTACGGTCTGCATGCCGCCGGGCGCCATGCCTGCAGGTCGACTCTAGAAAACATG
ATCTAATC	GGCTAGAACTAGTGGATCCCCCGGCGCCCGGCGGCTCGAGCCCGGGTAAGATCTAATCGTCTGCATGCCGCCGGGCGCCATGCCTGCAGGTCGACTCTAGAAAACATG
TTGCAAAG	GGCTAGAACTAGTGGATCCCCCGGCGCCCGGCGGCTCGAGCCCGGGTAAGTTGCAAAGGTCTGCATGCCGCCGGGCGCCATGCCTGCAGGTCGACTCTAGAAAACATG
CCGGAAGA	GGCTAGAACTAGTGGATCCCCCGGCGCCCGGCGGCTCGAGCCCGGGTAAGCCGGAAGAGTCTGCATGCCGCCGGGCGCCATGCCTGCAGGTCGACTCTAGAAAACATG
TTGAACAC	GGCTAGAACTAGTGGATCCCCCGGCGCCCGGCGGCTCGAGCCCGGGTAAGTTGAACACGTCTGCATGCCGCCGGGCGCCATGCCTGCAGGTCGACTCTAGAAAACATG
TCCAAAGA	GGCTAGAACTAGTGGATCCCCCGGCGCCCGGCGGCTCGAGCCCGGGTAAGTCCAAAGAGTCTGCATGCCGCCGGGCGCCATGCCTGCAGGTCGACTCTAGAAAACATG
TTTAAGTA	GGCTAGAACTAGTGGATCCCCCGGCGCCCGGCGGCTCGAGCCCGGGTAAGTTTAAGTAGTCTGCATGCCGCCGGGCGCCATGCCTGCAGGTCGACTCTAGAAAACATG
ATTATTTA	GGCTAGAACTAGTGGATCCCCCGGCGCCCGGCGGCTCGAGCCCGGGTAAGATTATTTAGTCTGCATGCCGCCGGGCGCCATGCCTGCAGGTCGACTCTAGAAAACATG
CTGAACAA	GGCTAGAACTAGTGGATCCCCCGGCGCCCGGCGGCTCGAGCCCGGGTAAGCTGAACAAGTCTGCATGCCGCCGGGCGCCATGCCTGCAGGTCGACTCTAGAAAACATG
GGGTCGTA	GGCTAGAACTAGTGGATCCCCCGGCGCCCGGCGGCTCGAGCCCGGGTAAGGGGTCGTAGTCTGCATGCCGCCGGGCGCCATGCCTGCAGGTCGACTCTAGAAAACATG
TTTAAGAA	GGCTAGAACTAGTGGATCCCCCGGCGCCCGGCGGCTCGAGCCCGGGTAAGTTTAAGAAGTCTGCATGCCGCCGGGCGCCATGCCTGCAGGTCGACTCTAGAAAACATG
TTGCAAAT	GGCTAGAACTAGTGGATCCCCCGGCGCCCGGCGGCTCGAGCCCGGGTAAGTTGCAAATGTCTGCATGCCGCCGGGCGCCATGCCTGCAGGTCGACTCTAGAAAACATG
TTGAAGAA	GGCTAGAACTAGTGGATCCCCCGGCGCCCGGCGGCTCGAGCCCGGGTAAGTTGAAGAAGTCTGCATGCCGCCGGGCGCCATGCCTGCAGGTCGACTCTAGAAAACATG
TGTAAATA	GGCTAGAACTAGTGGATCCCCCGGCGCCCGGCGGCTCGAGCCCGGGTAAGTGTAAATAGTCTGCATGCCGCCGGGCGCCATGCCTGCAGGTCGACTCTAGAAAACATG
GGGGAGTA	GGCTAGAACTAGTGGATCCCCCGGCGCCCGGCGGCTCGAGCCCGGGTAAGGGGGAGTAGTCTGCATGCCGCCGGGCGCCATGCCTGCAGGTCGACTCTAGAAAACATG
TTTACGAA	GGCTAGAACTAGTGGATCCCCCGGCGCCCGGCGGCTCGAGCCCGGGTAAGTTTACGAAGTCTGCATGCCGCCGGGCGCCATGCCTGCAGGTCGACTCTAGAAAACATG
TTGAAGAC	GGCTAGAACTAGTGGATCCCCCGGCGCCCGGCGGCTCGAGCCCGGGTAAGTTGAAGACGTCTGCATGCCGCCGGGCGCCATGCCTGCAGGTCGACTCTAGAAAACATG
AAGACCAA	GGCTAGAACTAGTGGATCCCCCGGCGCCCGGCGGCTCGAGCCCGGGTAAGAAGACCAAGTCTGCATGCCGCCGGGCGCCATGCCTGCAGGTCGACTCTAGAAAACATG
CTTTAATC	GGCTAGAACTAGTGGATCCCCCGGCGCCCGGCGGCTCGAGCCCGGGTAAGCTTTAATCGTCTGCATGCCGCCGGGCGCCATGCCTGCAGGTCGACTCTAGAAAACATG
GGGGAACC	GGCTAGAACTAGTGGATCCCCCGGCGCCCGGCGGCTCGAGCCCGGGTAAGGGGGAACCGTCTGCATGCCGCCGGGCGCCATGCCTGCAGGTCGACTCTAGAAAACATG
AGTAAACT	GGCTAGAACTAGTGGATCCCCCGGCGCCCGGCGGCTCGAGCCCGGGTAAGAGTAAACTGTCTGCATGCCGCCGGGCGCCATGCCTGCAGGTCGACTCTAGAAAACATG
TGGAAAGA	GGCTAGAACTAGTGGATCCCCCGGCGCCCGGCGGCTCGAGCCCGGGTAAGTGGAAAGAGTCTGCATGCCGCCGGGCGCCATGCCTGCAGGTCGACTCTAGAAAACATG
TGTACCAA	GGCTAGAACTAGTGGATCCCCCGGCGCCCGGCGGCTCGAGCCCGGGTAAGTGTACCAAGTCTGCATGCCGCCGGGCGCCATGCCTGCAGGTCGACTCTAGAAAACATG
TGTAAATA	GGCTAGAACTAGTGGATCCCCCGGCGCCCGGCGGCTCGAGCCCGGGTAAGTGTAAATAGTCTGCATGCCGCCGGGCGCCATGCCTGCAGGTCGACTCTAGAAAACATG
TCTAAAAA	GGCTAGAACTAGTGGATCCCCCGGCGCCCGGCGGCTCGAGCCCGGGTAAGTCTAAAAAGTCTGCATGCCGCCGGGCGCCATGCCTGCAGGTCGACTCTAGAAAACATG
TCTAAATA	GGCTAGAACTAGTGGATCCCCCGGCGCCCGGCGGCTCGAGCCCGGGTAAGTCTAAATAGTCTGCATGCCGCCGGGCGCCATGCCTGCAGGTCGACTCTAGAAAACATG
TTGGCAAA	GGCTAGAACTAGTGGATCCCCCGGCGCCCGGCGGCTCGAGCCCGGGTAAGTTGGCAAAGTCTGCATGCCGCCGGGCGCCATGCCTGCAGGTCGACTCTAGAAAACATG
GTGACAAT	GGCTAGAACTAGTGGATCCCCCGGCGCCCGGCGGCTCGAGCCCGGGTAAGGTGACAATGTCTGCATGCCGCCGGGCGCCATGCCTGCAGGTCGACTCTAGAAAACATG
TTGACATA	GGCTAGAACTAGTGGATCCCCCGGCGCCCGGCGGCTCGAGCCCGGGTAAGTTGACATAGTCTGCATGCCGCCGGGCGCCATGCCTGCAGGTCGACTCTAGAAAACATG
TAGAAGAA	GGCTAGAACTAGTGGATCCCCCGGCGCCCGGCGGCTCGAGCCCGGGTAAGTAGAAGAAGTCTGCATGCCGCCGGGCGCCATGCCTGCAGGTCGACTCTAGAAAACATG
ATGAAGCC	GGCTAGAACTAGTGGATCCCCCGGCGCCCGGCGGCTCGAGCCCGGGTAAGATGAAGCCGTCTGCATGCCGCCGGGCGCCATGCCTGCAGGTCGACTCTAGAAAACATG
GTTAAATA	GGCTAGAACTAGTGGATCCCCCGGCGCCCGGCGGCTCGAGCCCGGGTAAGGTTAAATAGTCTGCATGCCGCCGGGCGCCATGCCTGCAGGTCGACTCTAGAAAACATG
TATAAAAA	GGCTAGAACTAGTGGATCCCCCGGCGCCCGGCGGCTCGAGCCCGGGTAAGTATAAAAAGTCTGCATGCCGCCGGGCGCCATGCCTGCAGGTCGACTCTAGAAAACATG
TTGGACAC	GGCTAGAACTAGTGGATCCCCCGGCGCCCGGCGGCTCGAGCCCGGGTAAGTTGGACACGTCTGCATGCCGCCGGGCGCCATGCCTGCAGGTCGACTCTAGAAAACATG
TGGACACG	GGCTAGAACTAGTGGATCCCCCGGCGCCCGGCGGCTCGAGCCCGGGTAAGTGGACACGGTCTGCATGCCGCCGGGCGCCATGCCTGCAGGTCGACTCTAGAAAACATG
TGGCCTGA	GGCTAGAACTAGTGGATCCCCCGGCGCCCGGCGGCTCGAGCCCGGGTAAGTGGCCTGAGTCTGCATGCCGCCGGGCGCCATGCCTGCAGGTCGACTCTAGAAAACATG
TTGGAATA	GGCTAGAACTAGTGGATCCCCCGGCGCCCGGCGGCTCGAGCCCGGGTAAGTTGGAATAGTCTGCATGCCGCCGGGCGCCATGCCTGCAGGTCGACTCTAGAAAACATG
CGGGCGTA	GGCTAGAACTAGTGGATCCCCCGGCGCCCGGCGGCTCGAGCCCGGGTAAGCGGGCGTAGTCTGCATGCCGCCGGGCGCCATGCCTGCAGGTCGACTCTAGAAAACATG
TTGAAGTA	GGCTAGAACTAGTGGATCCCCCGGCGCCCGGCGGCTCGAGCCCGGGTAAGTTGAAGTAGTCTGCATGCCGCCGGGCGCCATGCCTGCAGGTCGACTCTAGAAAACATG
TTAACTTC	GGCTAGAACTAGTGGATCCCCCGGCGCCCGGCGGCTCGAGCCCGGGTAAGTTAACTTCGTCTGCATGCCGCCGGGCGCCATGCCTGCAGGTCGACTCTAGAAAACATG
TGTACATA	GGCTAGAACTAGTGGATCCCCCGGCGCCCGGCGGCTCGAGCCCGGGTAAGTGTACATAGTCTGCATGCCGCCGGGCGCCATGCCTGCAGGTCGACTCTAGAAAACATG
TTGAACAA	GGCTAGAACTAGTGGATCCCCCGGCGCCCGGCGGCTCGAGCCCGGGTAAGTTGAACAAGTCTGCATGCCGCCGGGCGCCATGCCTGCAGGTCGACTCTAGAAAACATG
TCCTAATC	GGCTAGAACTAGTGGATCCCCCGGCGCCCGGCGGCTCGAGCCCGGGTAAGTCCTAATCGTCTGCATGCCGCCGGGCGCCATGCCTGCAGGTCGACTCTAGAAAACATG
CATAGGGG	GGCTAGAACTAGTGGATCCCCCGGCGCCCGGCGGCTCGAGCCCGGGTAAGCATAGGGGGTCTGCATGCCGCCGGGCGCCATGCCTGCAGGTCGACTCTAGAAAACATG
TCTACGTG	GGCTAGAACTAGTGGATCCCCCGGCGCCCGGCGGCTCGAGCCCGGGTAAGTCTACGTGGTCTGCATGCCGCCGGGCGCCATGCCTGCAGGTCGACTCTAGAAAACATG
TGGACGTA	GGCTAGAACTAGTGGATCCCCCGGCGCCCGGCGGCTCGAGCCCGGGTAAGTGGACGTAGTCTGCATGCCGCCGGGCGCCATGCCTGCAGGTCGACTCTAGAAAACATG
TGTAACTC	GGCTAGAACTAGTGGATCCCCCGGCGCCCGGCGGCTCGAGCCCGGGTAAGTGTAACTCGTCTGCATGCCGCCGGGCGCCATGCCTGCAGGTCGACTCTAGAAAACATG
TCGAACTA	GGCTAGAACTAGTGGATCCCCCGGCGCCCGGCGGCTCGAGCCCGGGTAAGTCGAACTAGTCTGCATGCCGCCGGGCGCCATGCCTGCAGGTCGACTCTAGAAAACATG
TTGAAGGC	GGCTAGAACTAGTGGATCCCCCGGCGCCCGGCGGCTCGAGCCCGGGTAAGTTGAAGGCGTCTGCATGCCGCCGGGCGCCATGCCTGCAGGTCGACTCTAGAAAACATG
ATGAAGAT	GGCTAGAACTAGTGGATCCCCCGGCGCCCGGCGGCTCGAGCCCGGGTAAGATGAAGATGTCTGCATGCCGCCGGGCGCCATGCCTGCAGGTCGACTCTAGAAAACATG
TTGCAGAC	GGCTAGAACTAGTGGATCCCCCGGCGCCCGGCGGCTCGAGCCCGGGTAAGTTGCAGACGTCTGCATGCCGCCGGGCGCCATGCCTGCAGGTCGACTCTAGAAAACATG
GTCAAAAT	GGCTAGAACTAGTGGATCCCCCGGCGCCCGGCGGCTCGAGCCCGGGTAAGGTCAAAATGTCTGCATGCCGCCGGGCGCCATGCCTGCAGGTCGACTCTAGAAAACATG
TGTCAGTT	GGCTAGAACTAGTGGATCCCCCGGCGCCCGGCGGCTCGAGCCCGGGTAAGTGTCAGTTGTCTGCATGCCGCCGGGCGCCATGCCTGCAGGTCGACTCTAGAAAACATG
TGTACATC	GGCTAGAACTAGTGGATCCCCCGGCGCCCGGCGGCTCGAGCCCGGGTAAGTGTACATCGTCTGCATGCCGCCGGGCGCCATGCCTGCAGGTCGACTCTAGAAAACATG
TAGAGGTA	GGCTAGAACTAGTGGATCCCCCGGCGCCCGGCGGCTCGAGCCCGGGTAAGTAGAGGTAGTCTGCATGCCGCCGGGCGCCATGCCTGCAGGTCGACTCTAGAAAACATG
TTGCCTTC	GGCTAGAACTAGTGGATCCCCCGGCGCCCGGCGGCTCGAGCCCGGGTAAGTTGCCTTCGTCTGCATGCCGCCGGGCGCCATGCCTGCAGGTCGACTCTAGAAAACATG
TGGAAGTA	GGCTAGAACTAGTGGATCCCCCGGCGCCCGGCGGCTCGAGCCCGGGTAAGTGGAAGTAGTCTGCATGCCGCCGGGCGCCATGCCTGCAGGTCGACTCTAGAAAACATG
CGGCCACC	GGCTAGAACTAGTGGATCCCCCGGCGCCCGGCGGCTCGAGCCCGGGTAAGCGGCCACCGTCTGCATGCCGCCGGGCGCCATGCCTGCAGGTCGACTCTAGAAAACATG
TTGATGAC	GGCTAGAACTAGTGGATCCCCCGGCGCCCGGCGGCTCGAGCCCGGGTAAGTTGATGACGTCTGCATGCCGCCGGGCGCCATGCCTGCAGGTCGACTCTAGAAAACATG
TTGCAAAC	GGCTAGAACTAGTGGATCCCCCGGCGCCCGGCGGCTCGAGCCCGGGTAAGTTGCAAACGTCTGCATGCCGCCGGGCGCCATGCCTGCAGGTCGACTCTAGAAAACATG
TTTAGGAA	GGCTAGAACTAGTGGATCCCCCGGCGCCCGGCGGCTCGAGCCCGGGTAAGTTTAGGAAGTCTGCATGCCGCCGGGCGCCATGCCTGCAGGTCGACTCTAGAAAACATG
TTCAAATA	GGCTAGAACTAGTGGATCCCCCGGCGCCCGGCGGCTCGAGCCCGGGTAAGTTCAAATAGTCTGCATGCCGCCGGGCGCCATGCCTGCAGGTCGACTCTAGAAAACATG
AGCAAGCA	GGCTAGAACTAGTGGATCCCCCGGCGCCCGGCGGCTCGAGCCCGGGTAAGAGCAAGCAGTCTGCATGCCGCCGGGCGCCATGCCTGCAGGTCGACTCTAGAAAACATG
TTGACATT	GGCTAGAACTAGTGGATCCCCCGGCGCCCGGCGGCTCGAGCCCGGGTAAGTTGACATTGTCTGCATGCCGCCGGGCGCCATGCCTGCAGGTCGACTCTAGAAAACATG
TTGCCGAA	GGCTAGAACTAGTGGATCCCCCGGCGCCCGGCGGCTCGAGCCCGGGTAAGTTGCCGAAGTCTGCATGCCGCCGGGCGCCATGCCTGCAGGTCGACTCTAGAAAACATG
TGGACGTG	GGCTAGAACTAGTGGATCCCCCGGCGCCCGGCGGCTCGAGCCCGGGTAAGTGGACGTGGTCTGCATGCCGCCGGGCGCCATGCCTGCAGGTCGACTCTAGAAAACATG
GTTATTGA	GGCTAGAACTAGTGGATCCCCCGGCGCCCGGCGGCTCGAGCCCGGGTAAGGTTATTGAGTCTGCATGCCGCCGGGCGCCATGCCTGCAGGTCGACTCTAGAAAACATG
TAGTCATG	GGCTAGAACTAGTGGATCCCCCGGCGCCCGGCGGCTCGAGCCCGGGTAAGTAGTCATGGTCTGCATGCCGCCGGGCGCCATGCCTGCAGGTCGACTCTAGAAAACATG
CTTGAGAA	GGCTAGAACTAGTGGATCCCCCGGCGCCCGGCGGCTCGAGCCCGGGTAAGCTTGAGAAGTCTGCATGCCGCCGGGCGCCATGCCTGCAGGTCGACTCTAGAAAACATG
TGGACGCA	GGCTAGAACTAGTGGATCCCCCGGCGCCCGGCGGCTCGAGCCCGGGTAAGTGGACGCAGTCTGCATGCCGCCGGGCGCCATGCCTGCAGGTCGACTCTAGAAAACATG
GTTCGATA	GGCTAGAACTAGTGGATCCCCCGGCGCCCGGCGGCTCGAGCCCGGGTAAGGTTCGATAGTCTGCATGCCGCCGGGCGCCATGCCTGCAGGTCGACTCTAGAAAACATG
TGTAAGCA	GGCTAGAACTAGTGGATCCCCCGGCGCCCGGCGGCTCGAGCCCGGGTAAGTGTAAGCAGTCTGCATGCCGCCGGGCGCCATGCCTGCAGGTCGACTCTAGAAAACATG
ACGAAGTA	GGCTAGAACTAGTGGATCCCCCGGCGCCCGGCGGCTCGAGCCCGGGTAAGACGAAGTAGTCTGCATGCCGCCGGGCGCCATGCCTGCAGGTCGACTCTAGAAAACATG
TGGGAGAA	GGCTAGAACTAGTGGATCCCCCGGCGCCCGGCGGCTCGAGCCCGGGTAAGTGGGAGAAGTCTGCATGCCGCCGGGCGCCATGCCTGCAGGTCGACTCTAGAAAACATG
TTGACGAG	GGCTAGAACTAGTGGATCCCCCGGCGCCCGGCGGCTCGAGCCCGGGTAAGTTGACGAGGTCTGCATGCCGCCGGGCGCCATGCCTGCAGGTCGACTCTAGAAAACATG
GAGGGATC	GGCTAGAACTAGTGGATCCCCCGGCGCCCGGCGGCTCGAGCCCGGGTAAGGAGGGATCGTCTGCATGCCGCCGGGCGCCATGCCTGCAGGTCGACTCTAGAAAACATG
TGGCCACT	GGCTAGAACTAGTGGATCCCCCGGCGCCCGGCGGCTCGAGCCCGGGTAAGTGGCCACTGTCTGCATGCCGCCGGGCGCCATGCCTGCAGGTCGACTCTAGAAAACATG
TTTACCTC	GGCTAGAACTAGTGGATCCCCCGGCGCCCGGCGGCTCGAGCCCGGGTAAGTTTACCTCGTCTGCATGCCGCCGGGCGCCATGCCTGCAGGTCGACTCTAGAAAACATG
CTGTCCTC	GGCTAGAACTAGTGGATCCCCCGGCGCCCGGCGGCTCGAGCCCGGGTAAGCTGTCCTCGTCTGCATGCCGCCGGGCGCCATGCCTGCAGGTCGACTCTAGAAAACATG
TTTGGTTA	GGCTAGAACTAGTGGATCCCCCGGCGCCCGGCGGCTCGAGCCCGGGTAAGTTTGGTTAGTCTGCATGCCGCCGGGCGCCATGCCTGCAGGTCGACTCTAGAAAACATG
TTCCAGAA	GGCTAGAACTAGTGGATCCCCCGGCGCCCGGCGGCTCGAGCCCGGGTAAGTTCCAGAAGTCTGCATGCCGCCGGGCGCCATGCCTGCAGGTCGACTCTAGAAAACATG
TGGTCGAA	GGCTAGAACTAGTGGATCCCCCGGCGCCCGGCGGCTCGAGCCCGGGTAAGTGGTCGAAGTCTGCATGCCGCCGGGCGCCATGCCTGCAGGTCGACTCTAGAAAACATG
TTGACGTC	GGCTAGAACTAGTGGATCCCCCGGCGCCCGGCGGCTCGAGCCCGGGTAAGTTGACGTCGTCTGCATGCCGCCGGGCGCCATGCCTGCAGGTCGACTCTAGAAAACATG
TGGACATT	GGCTAGAACTAGTGGATCCCCCGGCGCCCGGCGGCTCGAGCCCGGGTAAGTGGACATTGTCTGCATGCCGCCGGGCGCCATGCCTGCAGGTCGACTCTAGAAAACATG
TGGAGAGC	GGCTAGAACTAGTGGATCCCCCGGCGCCCGGCGGCTCGAGCCCGGGTAAGTGGAGAGCGTCTGCATGCCGCCGGGCGCCATGCCTGCAGGTCGACTCTAGAAAACATG
AGCGCGAA	GGCTAGAACTAGTGGATCCCCCGGCGCCCGGCGGCTCGAGCCCGGGTAAGAGCGCGAAGTCTGCATGCCGCCGGGCGCCATGCCTGCAGGTCGACTCTAGAAAACATG
TTGGCGAT	GGCTAGAACTAGTGGATCCCCCGGCGCCCGGCGGCTCGAGCCCGGGTAAGTTGGCGATGTCTGCATGCCGCCGGGCGCCATGCCTGCAGGTCGACTCTAGAAAACATG
TCTAAACA	GGCTAGAACTAGTGGATCCCCCGGCGCCCGGCGGCTCGAGCCCGGGTAAGTCTAAACAGTCTGCATGCCGCCGGGCGCCATGCCTGCAGGTCGACTCTAGAAAACATG
TCTGCTAA	GGCTAGAACTAGTGGATCCCCCGGCGCCCGGCGGCTCGAGCCCGGGTAAGTCTGCTAAGTCTGCATGCCGCCGGGCGCCATGCCTGCAGGTCGACTCTAGAAAACATG
AGGATGCC	GGCTAGAACTAGTGGATCCCCCGGCGCCCGGCGGCTCGAGCCCGGGTAAGAGGATGCCGTCTGCATGCCGCCGGGCGCCATGCCTGCAGGTCGACTCTAGAAAACATG
CATAATTA	GGCTAGAACTAGTGGATCCCCCGGCGCCCGGCGGCTCGAGCCCGGGTAAGCATAATTAGTCTGCATGCCGCCGGGCGCCATGCCTGCAGGTCGACTCTAGAAAACATG
TTCGGGAG	GGCTAGAACTAGTGGATCCCCCGGCGCCCGGCGGCTCGAGCCCGGGTAAGTTCGGGAGGTCTGCATGCCGCCGGGCGCCATGCCTGCAGGTCGACTCTAGAAAACATG
GGGAACTT	GGCTAGAACTAGTGGATCCCCCGGCGCCCGGCGGCTCGAGCCCGGGTAAGGGGAACTTGTCTGCATGCCGCCGGGCGCCATGCCTGCAGGTCGACTCTAGAAAACATG
TTGAAAGA	GGCTAGAACTAGTGGATCCCCCGGCGCCCGGCGGCTCGAGCCCGGGTAAGTTGAAAGAGTCTGCATGCCGCCGGGCGCCATGCCTGCAGGTCGACTCTAGAAAACATG
TTGACAAC	GGCTAGAACTAGTGGATCCCCCGGCGCCCGGCGGCTCGAGCCCGGGTAAGTTGACAACGTCTGCATGCCGCCGGGCGCCATGCCTGCAGGTCGACTCTAGAAAACATG
TCCCCTAA	GGCTAGAACTAGTGGATCCCCCGGCGCCCGGCGGCTCGAGCCCGGGTAAGTCCCCTAAGTCTGCATGCCGCCGGGCGCCATGCCTGCAGGTCGACTCTAGAAAACATG
GCTTACTT	GGCTAGAACTAGTGGATCCCCCGGCGCCCGGCGGCTCGAGCCCGGGTAAGGCTTACTTGTCTGCATGCCGCCGGGCGCCATGCCTGCAGGTCGACTCTAGAAAACATG
GGAAGATA	GGCTAGAACTAGTGGATCCCCCGGCGCCCGGCGGCTCGAGCCCGGGTAAGGGAAGATAGTCTGCATGCCGCCGGGCGCCATGCCTGCAGGTCGACTCTAGAAAACATG
TTTACATC	GGCTAGAACTAGTGGATCCCCCGGCGCCCGGCGGCTCGAGCCCGGGTAAGTTTACATCGTCTGCATGCCGCCGGGCGCCATGCCTGCAGGTCGACTCTAGAAAACATG
TTTAAGTA	GGCTAGAACTAGTGGATCCCCCGGCGCCCGGCGGCTCGAGCCCGGGTAAGTTTAAGTAGTCTGCATGCCGCCGGGCGCCATGCCTGCAGGTCGACTCTAGAAAACATG
TCTACATA	GGCTAGAACTAGTGGATCCCCCGGCGCCCGGCGGCTCGAGCCCGGGTAAGTCTACATAGTCTGCATGCCGCCGGGCGCCATGCCTGCAGGTCGACTCTAGAAAACATG
TGGAAGTG	GGCTAGAACTAGTGGATCCCCCGGCGCCCGGCGGCTCGAGCCCGGGTAAGTGGAAGTGGTCTGCATGCCGCCGGGCGCCATGCCTGCAGGTCGACTCTAGAAAACATG
TTTTCGTC	GGCTAGAACTAGTGGATCCCCCGGCGCCCGGCGGCTCGAGCCCGGGTAAGTTTTCGTCGTCTGCATGCCGCCGGGCGCCATGCCTGCAGGTCGACTCTAGAAAACATG
TGGAACTA	GGCTAGAACTAGTGGATCCCCCGGCGCCCGGCGGCTCGAGCCCGGGTAAGTGGAACTAGTCTGCATGCCGCCGGGCGCCATGCCTGCAGGTCGACTCTAGAAAACATG
CATAAAAT	GGCTAGAACTAGTGGATCCCCCGGCGCCCGGCGGCTCGAGCCCGGGTAAGCATAAAATGTCTGCATGCCGCCGGGCGCCATGCCTGCAGGTCGACTCTAGAAAACATG
TGGCAGAA	GGCTAGAACTAGTGGATCCCCCGGCGCCCGGCGGCTCGAGCCCGGGTAAGTGGCAGAAGTCTGCATGCCGCCGGGCGCCATGCCTGCAGGTCGACTCTAGAAAACATG
AAGAAGAA	GGCTAGAACTAGTGGATCCCCCGGCGCCCGGCGGCTCGAGCCCGGGTAAGAAGAAGAAGTCTGCATGCCGCCGGGCGCCATGCCTGCAGGTCGACTCTAGAAAACATG
TTGCAAGA	GGCTAGAACTAGTGGATCCCCCGGCGCCCGGCGGCTCGAGCCCGGGTAAGTTGCAAGAGTCTGCATGCCGCCGGGCGCCATGCCTGCAGGTCGACTCTAGAAAACATG
TACACAAT	GGCTAGAACTAGTGGATCCCCCGGCGCCCGGCGGCTCGAGCCCGGGTAAGTACACAATGTCTGCATGCCGCCGGGCGCCATGCCTGCAGGTCGACTCTAGAAAACATG
GTTACAAA	GGCTAGAACTAGTGGATCCCCCGGCGCCCGGCGGCTCGAGCCCGGGTAAGGTTACAAAGTCTGCATGCCGCCGGGCGCCATGCCTGCAGGTCGACTCTAGAAAACATG
TGGAAATA	GGCTAGAACTAGTGGATCCCCCGGCGCCCGGCGGCTCGAGCCCGGGTAAGTGGAAATAGTCTGCATGCCGCCGGGCGCCATGCCTGCAGGTCGACTCTAGAAAACATG
TGTATGAA	GGCTAGAACTAGTGGATCCCCCGGCGCCCGGCGGCTCGAGCCCGGGTAAGTGTATGAAGTCTGCATGCCGCCGGGCGCCATGCCTGCAGGTCGACTCTAGAAAACATG
CTTTTGTG	GGCTAGAACTAGTGGATCCCCCGGCGCCCGGCGGCTCGAGCCCGGGTAAGCTTTTGTGGTCTGCATGCCGCCGGGCGCCATGCCTGCAGGTCGACTCTAGAAAACATG
GGGCATTC	GGCTAGAACTAGTGGATCCCCCGGCGCCCGGCGGCTCGAGCCCGGGTAAGGGGCATTCGTCTGCATGCCGCCGGGCGCCATGCCTGCAGGTCGACTCTAGAAAACATG
TGTATGTA	GGCTAGAACTAGTGGATCCCCCGGCGCCCGGCGGCTCGAGCCCGGGTAAGTGTATGTAGTCTGCATGCCGCCGGGCGCCATGCCTGCAGGTCGACTCTAGAAAACATG
AGACCAAC	GGCTAGAACTAGTGGATCCCCCGGCGCCCGGCGGCTCGAGCCCGGGTAAGAGACCAACGTCTGCATGCCGCCGGGCGCCATGCCTGCAGGTCGACTCTAGAAAACATG
AATAAGGA	GGCTAGAACTAGTGGATCCCCCGGCGCCCGGCGGCTCGAGCCCGGGTAAGAATAAGGAGTCTGCATGCCGCCGGGCGCCATGCCTGCAGGTCGACTCTAGAAAACATG
TTTTCATA	GGCTAGAACTAGTGGATCCCCCGGCGCCCGGCGGCTCGAGCCCGGGTAAGTTTTCATAGTCTGCATGCCGCCGGGCGCCATGCCTGCAGGTCGACTCTAGAAAACATG
TTAAAAAA	GGCTAGAACTAGTGGATCCCCCGGCGCCCGGCGGCTCGAGCCCGGGTAAGTTAAAAAAGTCTGCATGCCGCCGGGCGCCATGCCTGCAGGTCGACTCTAGAAAACATG
AGGCCAAA	GGCTAGAACTAGTGGATCCCCCGGCGCCCGGCGGCTCGAGCCCGGGTAAGAGGCCAAAGTCTGCATGCCGCCGGGCGCCATGCCTGCAGGTCGACTCTAGAAAACATG
TTGAAGTA	GGCTAGAACTAGTGGATCCCCCGGCGCCCGGCGGCTCGAGCCCGGGTAAGTTGAAGTAGTCTGCATGCCGCCGGGCGCCATGCCTGCAGGTCGACTCTAGAAAACATG
GGGCTGTA	GGCTAGAACTAGTGGATCCCCCGGCGCCCGGCGGCTCGAGCCCGGGTAAGGGGCTGTAGTCTGCATGCCGCCGGGCGCCATGCCTGCAGGTCGACTCTAGAAAACATG
AGGCAAGC	GGCTAGAACTAGTGGATCCCCCGGCGCCCGGCGGCTCGAGCCCGGGTAAGAGGCAAGCGTCTGCATGCCGCCGGGCGCCATGCCTGCAGGTCGACTCTAGAAAACATG
TGCATAAA	GGCTAGAACTAGTGGATCCCCCGGCGCCCGGCGGCTCGAGCCCGGGTAAGTGCATAAAGTCTGCATGCCGCCGGGCGCCATGCCTGCAGGTCGACTCTAGAAAACATG
CTGTAGAT	GGCTAGAACTAGTGGATCCCCCGGCGCCCGGCGGCTCGAGCCCGGGTAAGCTGTAGATGTCTGCATGCCGCCGGGCGCCATGCCTGCAGGTCGACTCTAGAAAACATG
TGGAAGGA	GGCTAGAACTAGTGGATCCCCCGGCGCCCGGCGGCTCGAGCCCGGGTAAGTGGAAGGAGTCTGCATGCCGCCGGGCGCCATGCCTGCAGGTCGACTCTAGAAAACATG
TCGAGATA	GGCTAGAACTAGTGGATCCCCCGGCGCCCGGCGGCTCGAGCCCGGGTAAGTCGAGATAGTCTGCATGCCGCCGGGCGCCATGCCTGCAGGTCGACTCTAGAAAACATG
TAGAGCTT	GGCTAGAACTAGTGGATCCCCCGGCGCCCGGCGGCTCGAGCCCGGGTAAGTAGAGCTTGTCTGCATGCCGCCGGGCGCCATGCCTGCAGGTCGACTCTAGAAAACATG
TTTGCCTA	GGCTAGAACTAGTGGATCCCCCGGCGCCCGGCGGCTCGAGCCCGGGTAAGTTTGCCTAGTCTGCATGCCGCCGGGCGCCATGCCTGCAGGTCGACTCTAGAAAACATG
CAAAAAGC	GGCTAGAACTAGTGGATCCCCCGGCGCCCGGCGGCTCGAGCCCGGGTAAGCAAAAAGCGTCTGCATGCCGCCGGGCGCCATGCCTGCAGGTCGACTCTAGAAAACATG
TTGAACTG	GGCTAGAACTAGTGGATCCCCCGGCGCCCGGCGGCTCGAGCCCGGGTAAGTTGAACTGGTCTGCATGCCGCCGGGCGCCATGCCTGCAGGTCGACTCTAGAAAACATG
GTTGCGAA	GGCTAGAACTAGTGGATCCCCCGGCGCCCGGCGGCTCGAGCCCGGGTAAGGTTGCGAAGTCTGCATGCCGCCGGGCGCCATGCCTGCAGGTCGACTCTAGAAAACATG
TTGAAATC	GGCTAGAACTAGTGGATCCCCCGGCGCCCGGCGGCTCGAGCCCGGGTAAGTTGAAATCGTCTGCATGCCGCCGGGCGCCATGCCTGCAGGTCGACTCTAGAAAACATG
TACACGTC	GGCTAGAACTAGTGGATCCCCCGGCGCCCGGCGGCTCGAGCCCGGGTAAGTACACGTCGTCTGCATGCCGCCGGGCGCCATGCCTGCAGGTCGACTCTAGAAAACATG
TTGAAGTT	GGCTAGAACTAGTGGATCCCCCGGCGCCCGGCGGCTCGAGCCCGGGTAAGTTGAAGTTGTCTGCATGCCGCCGGGCGCCATGCCTGCAGGTCGACTCTAGAAAACATG
TTCACATA	GGCTAGAACTAGTGGATCCCCCGGCGCCCGGCGGCTCGAGCCCGGGTAAGTTCACATAGTCTGCATGCCGCCGGGCGCCATGCCTGCAGGTCGACTCTAGAAAACATG
CTGATGAC	GGCTAGAACTAGTGGATCCCCCGGCGCCCGGCGGCTCGAGCCCGGGTAAGCTGATGACGTCTGCATGCCGCCGGGCGCCATGCCTGCAGGTCGACTCTAGAAAACATG
GGGAAGAA	GGCTAGAACTAGTGGATCCCCCGGCGCCCGGCGGCTCGAGCCCGGGTAAGGGGAAGAAGTCTGCATGCCGCCGGGCGCCATGCCTGCAGGTCGACTCTAGAAAACATG
TTGTAGGA	GGCTAGAACTAGTGGATCCCCCGGCGCCCGGCGGCTCGAGCCCGGGTAAGTTGTAGGAGTCTGCATGCCGCCGGGCGCCATGCCTGCAGGTCGACTCTAGAAAACATG
TGTAATGC	GGCTAGAACTAGTGGATCCCCCGGCGCCCGGCGGCTCGAGCCCGGGTAAGTGTAATGCGTCTGCATGCCGCCGGGCGCCATGCCTGCAGGTCGACTCTAGAAAACATG
TTAAATTA	GGCTAGAACTAGTGGATCCCCCGGCGCCCGGCGGCTCGAGCCCGGGTAAGTTAAATTAGTCTGCATGCCGCCGGGCGCCATGCCTGCAGGTCGACTCTAGAAAACATG
TTGAATTC	GGCTAGAACTAGTGGATCCCCCGGCGCCCGGCGGCTCGAGCCCGGGTAAGTTGAATTCGTCTGCATGCCGCCGGGCGCCATGCCTGCAGGTCGACTCTAGAAAACATG
TTGACACC	GGCTAGAACTAGTGGATCCCCCGGCGCCCGGCGGCTCGAGCCCGGGTAAGTTGACACCGTCTGCATGCCGCCGGGCGCCATGCCTGCAGGTCGACTCTAGAAAACATG
ATGCCAAC	GGCTAGAACTAGTGGATCCCCCGGCGCCCGGCGGCTCGAGCCCGGGTAAGATGCCAACGTCTGCATGCCGCCGGGCGCCATGCCTGCAGGTCGACTCTAGAAAACATG
CCGAATTA	GGCTAGAACTAGTGGATCCCCCGGCGCCCGGCGGCTCGAGCCCGGGTAAGCCGAATTAGTCTGCATGCCGCCGGGCGCCATGCCTGCAGGTCGACTCTAGAAAACATG
AGTAAGTG	GGCTAGAACTAGTGGATCCCCCGGCGCCCGGCGGCTCGAGCCCGGGTAAGAGTAAGTGGTCTGCATGCCGCCGGGCGCCATGCCTGCAGGTCGACTCTAGAAAACATG
TTTAAAAC	GGCTAGAACTAGTGGATCCCCCGGCGCCCGGCGGCTCGAGCCCGGGTAAGTTTAAAACGTCTGCATGCCGCCGGGCGCCATGCCTGCAGGTCGACTCTAGAAAACATG
GCGAAGTA	GGCTAGAACTAGTGGATCCCCCGGCGCCCGGCGGCTCGAGCCCGGGTAAGGCGAAGTAGTCTGCATGCCGCCGGGCGCCATGCCTGCAGGTCGACTCTAGAAAACATG
AGTAAATA	GGCTAGAACTAGTGGATCCCCCGGCGCCCGGCGGCTCGAGCCCGGGTAAGAGTAAATAGTCTGCATGCCGCCGGGCGCCATGCCTGCAGGTCGACTCTAGAAAACATG
TTTAGGTA	GGCTAGAACTAGTGGATCCCCCGGCGCCCGGCGGCTCGAGCCCGGGTAAGTTTAGGTAGTCTGCATGCCGCCGGGCGCCATGCCTGCAGGTCGACTCTAGAAAACATG
GTGAAAAT	GGCTAGAACTAGTGGATCCCCCGGCGCCCGGCGGCTCGAGCCCGGGTAAGGTGAAAATGTCTGCATGCCGCCGGGCGCCATGCCTGCAGGTCGACTCTAGAAAACATG
TTTAAATC	GGCTAGAACTAGTGGATCCCCCGGCGCCCGGCGGCTCGAGCCCGGGTAAGTTTAAATCGTCTGCATGCCGCCGGGCGCCATGCCTGCAGGTCGACTCTAGAAAACATG
TGAACAAC	GGCTAGAACTAGTGGATCCCCCGGCGCCCGGCGGCTCGAGCCCGGGTAAGTGAACAACGTCTGCATGCCGCCGGGCGCCATGCCTGCAGGTCGACTCTAGAAAACATG
AGGAAGTA	GGCTAGAACTAGTGGATCCCCCGGCGCCCGGCGGCTCGAGCCCGGGTAAGAGGAAGTAGTCTGCATGCCGCCGGGCGCCATGCCTGCAGGTCGACTCTAGAAAACATG
TTCGCGAA	GGCTAGAACTAGTGGATCCCCCGGCGCCCGGCGGCTCGAGCCCGGGTAAGTTCGCGAAGTCTGCATGCCGCCGGGCGCCATGCCTGCAGGTCGACTCTAGAAAACATG
TTGTCGTA	GGCTAGAACTAGTGGATCCCCCGGCGCCCGGCGGCTCGAGCCCGGGTAAGTTGTCGTAGTCTGCATGCCGCCGGGCGCCATGCCTGCAGGTCGACTCTAGAAAACATG
TTGATGGA	GGCTAGAACTAGTGGATCCCCCGGCGCCCGGCGGCTCGAGCCCGGGTAAGTTGATGGAGTCTGCATGCCGCCGGGCGCCATGCCTGCAGGTCGACTCTAGAAAACATG
TTCATATA	GGCTAGAACTAGTGGATCCCCCGGCGCCCGGCGGCTCGAGCCCGGGTAAGTTCATATAGTCTGCATGCCGCCGGGCGCCATGCCTGCAGGTCGACTCTAGAAAACATG
AGTTCCTT	GGCTAGAACTAGTGGATCCCCCGGCGCCCGGCGGCTCGAGCCCGGGTAAGAGTTCCTTGTCTGCATGCCGCCGGGCGCCATGCCTGCAGGTCGACTCTAGAAAACATG
TATACGAA	GGCTAGAACTAGTGGATCCCCCGGCGCCCGGCGGCTCGAGCCCGGGTAAGTATACGAAGTCTGCATGCCGCCGGGCGCCATGCCTGCAGGTCGACTCTAGAAAACATG
AGTTATAA	GGCTAGAACTAGTGGATCCCCCGGCGCCCGGCGGCTCGAGCCCGGGTAAGAGTTATAAGTCTGCATGCCGCCGGGCGCCATGCCTGCAGGTCGACTCTAGAAAACATG
CTGACACT	GGCTAGAACTAGTGGATCCCCCGGCGCCCGGCGGCTCGAGCCCGGGTAAGCTGACACTGTCTGCATGCCGCCGGGCGCCATGCCTGCAGGTCGACTCTAGAAAACATG
ACAGAATG	GGCTAGAACTAGTGGATCCCCCGGCGCCCGGCGGCTCGAGCCCGGGTAAGACAGAATGGTCTGCATGCCGCCGGGCGCCATGCCTGCAGGTCGACTCTAGAAAACATG
TAAGTGTA	GGCTAGAACTAGTGGATCCCCCGGCGCCCGGCGGCTCGAGCCCGGGTAAGTAAGTGTAGTCTGCATGCCGCCGGGCGCCATGCCTGCAGGTCGACTCTAGAAAACATG
TTTACGTC	GGCTAGAACTAGTGGATCCCCCGGCGCCCGGCGGCTCGAGCCCGGGTAAGTTTACGTCGTCTGCATGCCGCCGGGCGCCATGCCTGCAGGTCGACTCTAGAAAACATG
TTTCAACC	GGCTAGAACTAGTGGATCCCCCGGCGCCCGGCGGCTCGAGCCCGGGTAAGTTTCAACCGTCTGCATGCCGCCGGGCGCCATGCCTGCAGGTCGACTCTAGAAAACATG
TTGATGTA	GGCTAGAACTAGTGGATCCCCCGGCGCCCGGCGGCTCGAGCCCGGGTAAGTTGATGTAGTCTGCATGCCGCCGGGCGCCATGCCTGCAGGTCGACTCTAGAAAACATG
TGTATGAA	GGCTAGAACTAGTGGATCCCCCGGCGCCCGGCGGCTCGAGCCCGGGTAAGTGTATGAAGTCTGCATGCCGCCGGGCGCCATGCCTGCAGGTCGACTCTAGAAAACATG
TCTGAACG	GGCTAGAACTAGTGGATCCCCCGGCGCCCGGCGGCTCGAGCCCGGGTAAGTCTGAACGGTCTGCATGCCGCCGGGCGCCATGCCTGCAGGTCGACTCTAGAAAACATG
TGGAATTA	GGCTAGAACTAGTGGATCCCCCGGCGCCCGGCGGCTCGAGCCCGGGTAAGTGGAATTAGTCTGCATGCCGCCGGGCGCCATGCCTGCAGGTCGACTCTAGAAAACATG
CTCTAATT	GGCTAGAACTAGTGGATCCCCCGGCGCCCGGCGGCTCGAGCCCGGGTAAGCTCTAATTGTCTGCATGCCGCCGGGCGCCATGCCTGCAGGTCGACTCTAGAAAACATG
CCGACGTA	GGCTAGAACTAGTGGATCCCCCGGCGCCCGGCGGCTCGAGCCCGGGTAAGCCGACGTAGTCTGCATGCCGCCGGGCGCCATGCCTGCAGGTCGACTCTAGAAAACATG
TATACGCA	GGCTAGAACTAGTGGATCCCCCGGCGCCCGGCGGCTCGAGCCCGGGTAAGTATACGCAGTCTGCATGCCGCCGGGCGCCATGCCTGCAGGTCGACTCTAGAAAACATG
TTTGAGAA	GGCTAGAACTAGTGGATCCCCCGGCGCCCGGCGGCTCGAGCCCGGGTAAGTTTGAGAAGTCTGCATGCCGCCGGGCGCCATGCCTGCAGGTCGACTCTAGAAAACATG
TTGAAATA	GGCTAGAACTAGTGGATCCCCCGGCGCCCGGCGGCTCGAGCCCGGGTAAGTTGAAATAGTCTGCATGCCGCCGGGCGCCATGCCTGCAGGTCGACTCTAGAAAACATG
ATCAAATA	GGCTAGAACTAGTGGATCCCCCGGCGCCCGGCGGCTCGAGCCCGGGTAAGATCAAATAGTCTGCATGCCGCCGGGCGCCATGCCTGCAGGTCGACTCTAGAAAACATG
TTGACGTC	GGCTAGAACTAGTGGATCCCCCGGCGCCCGGCGGCTCGAGCCCGGGTAAGTTGACGTCGTCTGCATGCCGCCGGGCGCCATGCCTGCAGGTCGACTCTAGAAAACATG
TTAAGGTA	GGCTAGAACTAGTGGATCCCCCGGCGCCCGGCGGCTCGAGCCCGGGTAAGTTAAGGTAGTCTGCATGCCGCCGGGCGCCATGCCTGCAGGTCGACTCTAGAAAACATG
TGTACATT	GGCTAGAACTAGTGGATCCCCCGGCGCCCGGCGGCTCGAGCCCGGGTAAGTGTACATTGTCTGCATGCCGCCGGGCGCCATGCCTGCAGGTCGACTCTAGAAAACATG
GTTACCAA	GGCTAGAACTAGTGGATCCCCCGGCGCCCGGCGGCTCGAGCCCGGGTAAGGTTACCAAGTCTGCATGCCGCCGGGCGCCATGCCTGCAGGTCGACTCTAGAAAACATG
TTGGAAAA	GGCTAGAACTAGTGGATCCCCCGGCGCCCGGCGGCTCGAGCCCGGGTAAGTTGGAAAAGTCTGCATGCCGCCGGGCGCCATGCCTGCAGGTCGACTCTAGAAAACATG
TGTTAAGA	GGCTAGAACTAGTGGATCCCCCGGCGCCCGGCGGCTCGAGCCCGGGTAAGTGTTAAGAGTCTGCATGCCGCCGGGCGCCATGCCTGCAGGTCGACTCTAGAAAACATG
TCGAAGTA	GGCTAGAACTAGTGGATCCCCCGGCGCCCGGCGGCTCGAGCCCGGGTAAGTCGAAGTAGTCTGCATGCCGCCGGGCGCCATGCCTGCAGGTCGACTCTAGAAAACATG
TAAAATAC	GGCTAGAACTAGTGGATCCCCCGGCGCCCGGCGGCTCGAGCCCGGGTAAGTAAAATACGTCTGCATGCCGCCGGGCGCCATGCCTGCAGGTCGACTCTAGAAAACATG
TTTACGGA	GGCTAGAACTAGTGGATCCCCCGGCGCCCGGCGGCTCGAGCCCGGGTAAGTTTACGGAGTCTGCATGCCGCCGGGCGCCATGCCTGCAGGTCGACTCTAGAAAACATG
TTTATGTA	GGCTAGAACTAGTGGATCCCCCGGCGCCCGGCGGCTCGAGCCCGGGTAAGTTTATGTAGTCTGCATGCCGCCGGGCGCCATGCCTGCAGGTCGACTCTAGAAAACATG
TCCGGGTA	GGCTAGAACTAGTGGATCCCCCGGCGCCCGGCGGCTCGAGCCCGGGTAAGTCCGGGTAGTCTGCATGCCGCCGGGCGCCATGCCTGCAGGTCGACTCTAGAAAACATG
AGGTCAGC	GGCTAGAACTAGTGGATCCCCCGGCGCCCGGCGGCTCGAGCCCGGGTAAGAGGTCAGCGTCTGCATGCCGCCGGGCGCCATGCCTGCAGGTCGACTCTAGAAAACATG
TTGCAGAC	GGCTAGAACTAGTGGATCCCCCGGCGCCCGGCGGCTCGAGCCCGGGTAAGTTGCAGACGTCTGCATGCCGCCGGGCGCCATGCCTGCAGGTCGACTCTAGAAAACATG
GGTAAGTA	GGCTAGAACTAGTGGATCCCCCGGCGCCCGGCGGCTCGAGCCCGGGTAAGGGTAAGTAGTCTGCATGCCGCCGGGCGCCATGCCTGCAGGTCGACTCTAGAAAACATG
CTTAAATT	GGCTAGAACTAGTGGATCCCCCGGCGCCCGGCGGCTCGAGCCCGGGTAAGCTTAAATTGTCTGCATGCCGCCGGGCGCCATGCCTGCAGGTCGACTCTAGAAAACATG
ATAAGCTG	GGCTAGAACTAGTGGATCCCCCGGCGCCCGGCGGCTCGAGCCCGGGTAAGATAAGCTGGTCTGCATGCCGCCGGGCGCCATGCCTGCAGGTCGACTCTAGAAAACATG
GCCAAGAT	GGCTAGAACTAGTGGATCCCCCGGCGCCCGGCGGCTCGAGCCCGGGTAAGGCCAAGATGTCTGCATGCCGCCGGGCGCCATGCCTGCAGGTCGACTCTAGAAAACATG
TTTAAGAT	GGCTAGAACTAGTGGATCCCCCGGCGCCCGGCGGCTCGAGCCCGGGTAAGTTTAAGATGTCTGCATGCCGCCGGGCGCCATGCCTGCAGGTCGACTCTAGAAAACATG
GTCGCACA	GGCTAGAACTAGTGGATCCCCCGGCGCCCGGCGGCTCGAGCCCGGGTAAGGTCGCACAGTCTGCATGCCGCCGGGCGCCATGCCTGCAGGTCGACTCTAGAAAACATG
TTTAAAAC	GGCTAGAACTAGTGGATCCCCCGGCGCCCGGCGGCTCGAGCCCGGGTAAGTTTAAAACGTCTGCATGCCGCCGGGCGCCATGCCTGCAGGTCGACTCTAGAAAACATG
GGGGCGTT	GGCTAGAACTAGTGGATCCCCCGGCGCCCGGCGGCTCGAGCCCGGGTAAGGGGGCGTTGTCTGCATGCCGCCGGGCGCCATGCCTGCAGGTCGACTCTAGAAAACATG
TCTAAATA	GGCTAGAACTAGTGGATCCCCCGGCGCCCGGCGGCTCGAGCCCGGGTAAGTCTAAATAGTCTGCATGCCGCCGGGCGCCATGCCTGCAGGTCGACTCTAGAAAACATG
TGTCCGTT	GGCTAGAACTAGTGGATCCCCCGGCGCCCGGCGGCTCGAGCCCGGGTAAGTGTCCGTTGTCTGCATGCCGCCGGGCGCCATGCCTGCAGGTCGACTCTAGAAAACATG
GGAACATC	GGCTAGAACTAGTGGATCCCCCGGCGCCCGGCGGCTCGAGCCCGGGTAAGGGAACATCGTCTGCATGCCGCCGGGCGCCATGCCTGCAGGTCGACTCTAGAAAACATG
TGGATGAC	GGCTAGAACTAGTGGATCCCCCGGCGCCCGGCGGCTCGAGCCCGGGTAAGTGGATGACGTCTGCATGCCGCCGGGCGCCATGCCTGCAGGTCGACTCTAGAAAACATG
TGGATCTA	GGCTAGAACTAGTGGATCCCCCGGCGCCCGGCGGCTCGAGCCCGGGTAAGTGGATCTAGTCTGCATGCCGCCGGGCGCCATGCCTGCAGGTCGACTCTAGAAAACATG
ATGAACAA	GGCTAGAACTAGTGGATCCCCCGGCGCCCGGCGGCTCGAGCCCGGGTAAGATGAACAAGTCTGCATGCCGCCGGGCGCCATGCCTGCAGGTCGACTCTAGAAAACATG
TGGAAATC	GGCTAGAACTAGTGGATCCCCCGGCGCCCGGCGGCTCGAGCCCGGGTAAGTGGAAATCGTCTGCATGCCGCCGGGCGCCATGCCTGCAGGTCGACTCTAGAAAACATG
ATCAAGAT	GGCTAGAACTAGTGGATCCCCCGGCGCCCGGCGGCTCGAGCCCGGGTAAGATCAAGATGTCTGCATGCCGCCGGGCGCCATGCCTGCAGGTCGACTCTAGAAAACATG
TAGACCTC	GGCTAGAACTAGTGGATCCCCCGGCGCCCGGCGGCTCGAGCCCGGGTAAGTAGACCTCGTCTGCATGCCGCCGGGCGCCATGCCTGCAGGTCGACTCTAGAAAACATG
GTTAGACC	GGCTAGAACTAGTGGATCCCCCGGCGCCCGGCGGCTCGAGCCCGGGTAAGGTTAGACCGTCTGCATGCCGCCGGGCGCCATGCCTGCAGGTCGACTCTAGAAAACATG
TAAAAGAC	GGCTAGAACTAGTGGATCCCCCGGCGCCCGGCGGCTCGAGCCCGGGTAAGTAAAAGACGTCTGCATGCCGCCGGGCGCCATGCCTGCAGGTCGACTCTAGAAAACATG
TGAGAAAG	GGCTAGAACTAGTGGATCCCCCGGCGCCCGGCGGCTCGAGCCCGGGTAAGTGAGAAAGGTCTGCATGCCGCCGGGCGCCATGCCTGCAGGTCGACTCTAGAAAACATG
ATGAAATC	GGCTAGAACTAGTGGATCCCCCGGCGCCCGGCGGCTCGAGCCCGGGTAAGATGAAATCGTCTGCATGCCGCCGGGCGCCATGCCTGCAGGTCGACTCTAGAAAACATG
TATCCTTA	GGCTAGAACTAGTGGATCCCCCGGCGCCCGGCGGCTCGAGCCCGGGTAAGTATCCTTAGTCTGCATGCCGCCGGGCGCCATGCCTGCAGGTCGACTCTAGAAAACATG
CTAACTTA	GGCTAGAACTAGTGGATCCCCCGGCGCCCGGCGGCTCGAGCCCGGGTAAGCTAACTTAGTCTGCATGCCGCCGGGCGCCATGCCTGCAGGTCGACTCTAGAAAACATG
TGGAGAAA	GGCTAGAACTAGTGGATCCCCCGGCGCCCGGCGGCTCGAGCCCGGGTAAGTGGAGAAAGTCTGCATGCCGCCGGGCGCCATGCCTGCAGGTCGACTCTAGAAAACATG
ATGACACC	GGCTAGAACTAGTGGATCCCCCGGCGCCCGGCGGCTCGAGCCCGGGTAAGATGACACCGTCTGCATGCCGCCGGGCGCCATGCCTGCAGGTCGACTCTAGAAAACATG
TTTTAGCC	GGCTAGAACTAGTGGATCCCCCGGCGCCCGGCGGCTCGAGCCCGGGTAAGTTTTAGCCGTCTGCATGCCGCCGGGCGCCATGCCTGCAGGTCGACTCTAGAAAACATG
TGGATGGA	GGCTAGAACTAGTGGATCCCCCGGCGCCCGGCGGCTCGAGCCCGGGTAAGTGGATGGAGTCTGCATGCCGCCGGGCGCCATGCCTGCAGGTCGACTCTAGAAAACATG
GGCCCGTA	GGCTAGAACTAGTGGATCCCCCGGCGCCCGGCGGCTCGAGCCCGGGTAAGGGCCCGTAGTCTGCATGCCGCCGGGCGCCATGCCTGCAGGTCGACTCTAGAAAACATG
TTAACTAA	GGCTAGAACTAGTGGATCCCCCGGCGCCCGGCGGCTCGAGCCCGGGTAAGTTAACTAAGTCTGCATGCCGCCGGGCGCCATGCCTGCAGGTCGACTCTAGAAAACATG
TTGGCGAA	GGCTAGAACTAGTGGATCCCCCGGCGCCCGGCGGCTCGAGCCCGGGTAAGTTGGCGAAGTCTGCATGCCGCCGGGCGCCATGCCTGCAGGTCGACTCTAGAAAACATG
TGTAAAAA	GGCTAGAACTAGTGGATCCCCCGGCGCCCGGCGGCTCGAGCCCGGGTAAGTGTAAAAAGTCTGCATGCCGCCGGGCGCCATGCCTGCAGGTCGACTCTAGAAAACATG
GGGCAAAA	GGCTAGAACTAGTGGATCCCCCGGCGCCCGGCGGCTCGAGCCCGGGTAAGGGGCAAAAGTCTGCATGCCGCCGGGCGCCATGCCTGCAGGTCGACTCTAGAAAACATG
ATGTATCC	GGCTAGAACTAGTGGATCCCCCGGCGCCCGGCGGCTCGAGCCCGGGTAAGATGTATCCGTCTGCATGCCGCCGGGCGCCATGCCTGCAGGTCGACTCTAGAAAACATG
TGTTACCA	GGCTAGAACTAGTGGATCCCCCGGCGCCCGGCGGCTCGAGCCCGGGTAAGTGTTACCAGTCTGCATGCCGCCGGGCGCCATGCCTGCAGGTCGACTCTAGAAAACATG
TTGAGAAC	GGCTAGAACTAGTGGATCCCCCGGCGCCCGGCGGCTCGAGCCCGGGTAAGTTGAGAACGTCTGCATGCCGCCGGGCGCCATGCCTGCAGGTCGACTCTAGAAAACATG
CCAAATAA	GGCTAGAACTAGTGGATCCCCCGGCGCCCGGCGGCTCGAGCCCGGGTAAGCCAAATAAGTCTGCATGCCGCCGGGCGCCATGCCTGCAGGTCGACTCTAGAAAACATG
AGGAAGAA	GGCTAGAACTAGTGGATCCCCCGGCGCCCGGCGGCTCGAGCCCGGGTAAGAGGAAGAAGTCTGCATGCCGCCGGGCGCCATGCCTGCAGGTCGACTCTAGAAAACATG
ATTCTGTG	GGCTAGAACTAGTGGATCCCCCGGCGCCCGGCGGCTCGAGCCCGGGTAAGATTCTGTGGTCTGCATGCCGCCGGGCGCCATGCCTGCAGGTCGACTCTAGAAAACATG
TGGACAAA	GGCTAGAACTAGTGGATCCCCCGGCGCCCGGCGGCTCGAGCCCGGGTAAGTGGACAAAGTCTGCATGCCGCCGGGCGCCATGCCTGCAGGTCGACTCTAGAAAACATG
TGTGAATC	GGCTAGAACTAGTGGATCCCCCGGCGCCCGGCGGCTCGAGCCCGGGTAAGTGTGAATCGTCTGCATGCCGCCGGGCGCCATGCCTGCAGGTCGACTCTAGAAAACATG
TTGAAAAA	GGCTAGAACTAGTGGATCCCCCGGCGCCCGGCGGCTCGAGCCCGGGTAAGTTGAAAAAGTCTGCATGCCGCCGGGCGCCATGCCTGCAGGTCGACTCTAGAAAACATG
TCGAAGTA	GGCTAGAACTAGTGGATCCCCCGGCGCCCGGCGGCTCGAGCCCGGGTAAGTCGAAGTAGTCTGCATGCCGCCGGGCGCCATGCCTGCAGGTCGACTCTAGAAAACATG
AGGAGGGA	GGCTAGAACTAGTGGATCCCCCGGCGCCCGGCGGCTCGAGCCCGGGTAAGAGGAGGGAGTCTGCATGCCGCCGGGCGCCATGCCTGCAGGTCGACTCTAGAAAACATG
TGTGCGTA	GGCTAGAACTAGTGGATCCCCCGGCGCCCGGCGGCTCGAGCCCGGGTAAGTGTGCGTAGTCTGCATGCCGCCGGGCGCCATGCCTGCAGGTCGACTCTAGAAAACATG
TTGACTCA	GGCTAGAACTAGTGGATCCCCCGGCGCCCGGCGGCTCGAGCCCGGGTAAGTTGACTCAGTCTGCATGCCGCCGGGCGCCATGCCTGCAGGTCGACTCTAGAAAACATG
TGCAAGTC	GGCTAGAACTAGTGGATCCCCCGGCGCCCGGCGGCTCGAGCCCGGGTAAGTGCAAGTCGTCTGCATGCCGCCGGGCGCCATGCCTGCAGGTCGACTCTAGAAAACATG
CGGACATC	GGCTAGAACTAGTGGATCCCCCGGCGCCCGGCGGCTCGAGCCCGGGTAAGCGGACATCGTCTGCATGCCGCCGGGCGCCATGCCTGCAGGTCGACTCTAGAAAACATG
TTTATAGC	GGCTAGAACTAGTGGATCCCCCGGCGCCCGGCGGCTCGAGCCCGGGTAAGTTTATAGCGTCTGCATGCCGCCGGGCGCCATGCCTGCAGGTCGACTCTAGAAAACATG
TCGTTGCG	GGCTAGAACTAGTGGATCCCCCGGCGCCCGGCGGCTCGAGCCCGGGTAAGTCGTTGCGGTCTGCATGCCGCCGGGCGCCATGCCTGCAGGTCGACTCTAGAAAACATG
TTTATACA	GGCTAGAACTAGTGGATCCCCCGGCGCCCGGCGGCTCGAGCCCGGGTAAGTTTATACAGTCTGCATGCCGCCGGGCGCCATGCCTGCAGGTCGACTCTAGAAAACATG
TTGACGAA	GGCTAGAACTAGTGGATCCCCCGGCGCCCGGCGGCTCGAGCCCGGGTAAGTTGACGAAGTCTGCATGCCGCCGGGCGCCATGCCTGCAGGTCGACTCTAGAAAACATG
AGTGTCAC	GGCTAGAACTAGTGGATCCCCCGGCGCCCGGCGGCTCGAGCCCGGGTAAGAGTGTCACGTCTGCATGCCGCCGGGCGCCATGCCTGCAGGTCGACTCTAGAAAACATG
TTTCCGTA	GGCTAGAACTAGTGGATCCCCCGGCGCCCGGCGGCTCGAGCCCGGGTAAGTTTCCGTAGTCTGCATGCCGCCGGGCGCCATGCCTGCAGGTCGACTCTAGAAAACATG
TTGATGTT	GGCTAGAACTAGTGGATCCCCCGGCGCCCGGCGGCTCGAGCCCGGGTAAGTTGATGTTGTCTGCATGCCGCCGGGCGCCATGCCTGCAGGTCGACTCTAGAAAACATG
TTGAGGTC	GGCTAGAACTAGTGGATCCCCCGGCGCCCGGCGGCTCGAGCCCGGGTAAGTTGAGGTCGTCTGCATGCCGCCGGGCGCCATGCCTGCAGGTCGACTCTAGAAAACATG
TGCTCCTC	GGCTAGAACTAGTGGATCCCCCGGCGCCCGGCGGCTCGAGCCCGGGTAAGTGCTCCTCGTCTGCATGCCGCCGGGCGCCATGCCTGCAGGTCGACTCTAGAAAACATG
TTGACCAG	GGCTAGAACTAGTGGATCCCCCGGCGCCCGGCGGCTCGAGCCCGGGTAAGTTGACCAGGTCTGCATGCCGCCGGGCGCCATGCCTGCAGGTCGACTCTAGAAAACATG
TTGCATGC	GGCTAGAACTAGTGGATCCCCCGGCGCCCGGCGGCTCGAGCCCGGGTAAGTTGCATGCGTCTGCATGCCGCCGGGCGCCATGCCTGCAGGTCGACTCTAGAAAACATG
CTTCAAAA	GGCTAGAACTAGTGGATCCCCCGGCGCCCGGCGGCTCGAGCCCGGGTAAGCTTCAAAAGTCTGCATGCCGCCGGGCGCCATGCCTGCAGGTCGACTCTAGAAAACATG
TGGACGCA	GGCTAGAACTAGTGGATCCCCCGGCGCCCGGCGGCTCGAGCCCGGGTAAGTGGACGCAGTCTGCATGCCGCCGGGCGCCATGCCTGCAGGTCGACTCTAGAAAACATG
TTTACAGG	GGCTAGAACTAGTGGATCCCCCGGCGCCCGGCGGCTCGAGCCCGGGTAAGTTTACAGGGTCTGCATGCCGCCGGGCGCCATGCCTGCAGGTCGACTCTAGAAAACATG
CGAATGTA	GGCTAGAACTAGTGGATCCCCCGGCGCCCGGCGGCTCGAGCCCGGGTAAGCGAATGTAGTCTGCATGCCGCCGGGCGCCATGCCTGCAGGTCGACTCTAGAAAACATG
TGGCATAC	GGCTAGAACTAGTGGATCCCCCGGCGCCCGGCGGCTCGAGCCCGGGTAAGTGGCATACGTCTGCATGCCGCCGGGCGCCATGCCTGCAGGTCGACTCTAGAAAACATG
TTGACTCA	GGCTAGAACTAGTGGATCCCCCGGCGCCCGGCGGCTCGAGCCCGGGTAAGTTGACTCAGTCTGCATGCCGCCGGGCGCCATGCCTGCAGGTCGACTCTAGAAAACATG
GTTAAGAA	GGCTAGAACTAGTGGATCCCCCGGCGCCCGGCGGCTCGAGCCCGGGTAAGGTTAAGAAGTCTGCATGCCGCCGGGCGCCATGCCTGCAGGTCGACTCTAGAAAACATG
GTAAGTAC	GGCTAGAACTAGTGGATCCCCCGGCGCCCGGCGGCTCGAGCCCGGGTAAGGTAAGTACGTCTGCATGCCGCCGGGCGCCATGCCTGCAGGTCGACTCTAGAAAACATG
TTTACGAA	GGCTAGAACTAGTGGATCCCCCGGCGCCCGGCGGCTCGAGCCCGGGTAAGTTTACGAAGTCTGCATGCCGCCGGGCGCCATGCCTGCAGGTCGACTCTAGAAAACATG
TTTCCGTA	GGCTAGAACTAGTGGATCCCCCGGCGCCCGGCGGCTCGAGCCCGGGTAAGTTTCCGTAGTCTGCATGCCGCCGGGCGCCATGCCTGCAGGTCGACTCTAGAAAACATG
AGTGAATA	GGCTAGAACTAGTGGATCCCCCGGCGCCCGGCGGCTCGAGCCCGGGTAAGAGTGAATAGTCTGCATGCCGCCGGGCGCCATGCCTGCAGGTCGACTCTAGAAAACATG
GTTTGGAA	GGCTAGAACTAGTGGATCCCCCGGCGCCCGGCGGCTCGAGCCCGGGTAAGGTTTGGAAGTCTGCATGCCGCCGGGCGCCATGCCTGCAGGTCGACTCTAGAAAACATG
TGTAATTA	GGCTAGAACTAGTGGATCCCCCGGCGCCCGGCGGCTCGAGCCCGGGTAAGTGTAATTAGTCTGCATGCCGCCGGGCGCCATGCCTGCAGGTCGACTCTAGAAAACATG
CGGAAGAA	GGCTAGAACTAGTGGATCCCCCGGCGCCCGGCGGCTCGAGCCCGGGTAAGCGGAAGAAGTCTGCATGCCGCCGGGCGCCATGCCTGCAGGTCGACTCTAGAAAACATG
TGGAAGTT	GGCTAGAACTAGTGGATCCCCCGGCGCCCGGCGGCTCGAGCCCGGGTAAGTGGAAGTTGTCTGCATGCCGCCGGGCGCCATGCCTGCAGGTCGACTCTAGAAAACATG
TAGCGGTA	GGCTAGAACTAGTGGATCCCCCGGCGCCCGGCGGCTCGAGCCCGGGTAAGTAGCGGTAGTCTGCATGCCGCCGGGCGCCATGCCTGCAGGTCGACTCTAGAAAACATG
TTGAACAC	GGCTAGAACTAGTGGATCCCCCGGCGCCCGGCGGCTCGAGCCCGGGTAAGTTGAACACGTCTGCATGCCGCCGGGCGCCATGCCTGCAGGTCGACTCTAGAAAACATG
ATGTAGGA	GGCTAGAACTAGTGGATCCCCCGGCGCCCGGCGGCTCGAGCCCGGGTAAGATGTAGGAGTCTGCATGCCGCCGGGCGCCATGCCTGCAGGTCGACTCTAGAAAACATG
TTGACGAA	GGCTAGAACTAGTGGATCCCCCGGCGCCCGGCGGCTCGAGCCCGGGTAAGTTGACGAAGTCTGCATGCCGCCGGGCGCCATGCCTGCAGGTCGACTCTAGAAAACATG
TTCAGACA	GGCTAGAACTAGTGGATCCCCCGGCGCCCGGCGGCTCGAGCCCGGGTAAGTTCAGACAGTCTGCATGCCGCCGGGCGCCATGCCTGCAGGTCGACTCTAGAAAACATG
TGGTCTAC	GGCTAGAACTAGTGGATCCCCCGGCGCCCGGCGGCTCGAGCCCGGGTAAGTGGTCTACGTCTGCATGCCGCCGGGCGCCATGCCTGCAGGTCGACTCTAGAAAACATG
TTGACGAT	GGCTAGAACTAGTGGATCCCCCGGCGCCCGGCGGCTCGAGCCCGGGTAAGTTGACGATGTCTGCATGCCGCCGGGCGCCATGCCTGCAGGTCGACTCTAGAAAACATG
TGTTAGAC	GGCTAGAACTAGTGGATCCCCCGGCGCCCGGCGGCTCGAGCCCGGGTAAGTGTTAGACGTCTGCATGCCGCCGGGCGCCATGCCTGCAGGTCGACTCTAGAAAACATG
TGGAAGTA	GGCTAGAACTAGTGGATCCCCCGGCGCCCGGCGGCTCGAGCCCGGGTAAGTGGAAGTAGTCTGCATGCCGCCGGGCGCCATGCCTGCAGGTCGACTCTAGAAAACATG
TTGACGAC	GGCTAGAACTAGTGGATCCCCCGGCGCCCGGCGGCTCGAGCCCGGGTAAGTTGACGACGTCTGCATGCCGCCGGGCGCCATGCCTGCAGGTCGACTCTAGAAAACATG
TTTAAACG	GGCTAGAACTAGTGGATCCCCCGGCGCCCGGCGGCTCGAGCCCGGGTAAGTTTAAACGGTCTGCATGCCGCCGGGCGCCATGCCTGCAGGTCGACTCTAGAAAACATG
TATCCGTC	GGCTAGAACTAGTGGATCCCCCGGCGCCCGGCGGCTCGAGCCCGGGTAAGTATCCGTCGTCTGCATGCCGCCGGGCGCCATGCCTGCAGGTCGACTCTAGAAAACATG
AGTAAAAC	GGCTAGAACTAGTGGATCCCCCGGCGCCCGGCGGCTCGAGCCCGGGTAAGAGTAAAACGTCTGCATGCCGCCGGGCGCCATGCCTGCAGGTCGACTCTAGAAAACATG
CTGGAGAA	GGCTAGAACTAGTGGATCCCCCGGCGCCCGGCGGCTCGAGCCCGGGTAAGCTGGAGAAGTCTGCATGCCGCCGGGCGCCATGCCTGCAGGTCGACTCTAGAAAACATG
GCTACGAC	GGCTAGAACTAGTGGATCCCCCGGCGCCCGGCGGCTCGAGCCCGGGTAAGGCTACGACGTCTGCATGCCGCCGGGCGCCATGCCTGCAGGTCGACTCTAGAAAACATG
GGTAAGAT	GGCTAGAACTAGTGGATCCCCCGGCGCCCGGCGGCTCGAGCCCGGGTAAGGGTAAGATGTCTGCATGCCGCCGGGCGCCATGCCTGCAGGTCGACTCTAGAAAACATG
TTGGAAGA	GGCTAGAACTAGTGGATCCCCCGGCGCCCGGCGGCTCGAGCCCGGGTAAGTTGGAAGAGTCTGCATGCCGCCGGGCGCCATGCCTGCAGGTCGACTCTAGAAAACATG
TTGAAGTA	GGCTAGAACTAGTGGATCCCCCGGCGCCCGGCGGCTCGAGCCCGGGTAAGTTGAAGTAGTCTGCATGCCGCCGGGCGCCATGCCTGCAGGTCGACTCTAGAAAACATG
TTGTCCCA	GGCTAGAACTAGTGGATCCCCCGGCGCCCGGCGGCTCGAGCCCGGGTAAGTTGTCCCAGTCTGCATGCCGCCGGGCGCCATGCCTGCAGGTCGACTCTAGAAAACATG
TGTCAGTA	GGCTAGAACTAGTGGATCCCCCGGCGCCCGGCGGCTCGAGCCCGGGTAAGTGTCAGTAGTCTGCATGCCGCCGGGCGCCATGCCTGCAGGTCGACTCTAGAAAACATG
GTGAGGTT	GGCTAGAACTAGTGGATCCCCCGGCGCCCGGCGGCTCGAGCCCGGGTAAGGTGAGGTTGTCTGCATGCCGCCGGGCGCCATGCCTGCAGGTCGACTCTAGAAAACATG
TTGCCGTC	GGCTAGAACTAGTGGATCCCCCGGCGCCCGGCGGCTCGAGCCCGGGTAAGTTGCCGTCGTCTGCATGCCGCCGGGCGCCATGCCTGCAGGTCGACTCTAGAAAACATG
TTGCGGTT	GGCTAGAACTAGTGGATCCCCCGGCGCCCGGCGGCTCGAGCCCGGGTAAGTTGCGGTTGTCTGCATGCCGCCGGGCGCCATGCCTGCAGGTCGACTCTAGAAAACATG
CGAAGGAT	GGCTAGAACTAGTGGATCCCCCGGCGCCCGGCGGCTCGAGCCCGGGTAAGCGAAGGATGTCTGCATGCCGCCGGGCGCCATGCCTGCAGGTCGACTCTAGAAAACATG
GTTACGAT	GGCTAGAACTAGTGGATCCCCCGGCGCCCGGCGGCTCGAGCCCGGGTAAGGTTACGATGTCTGCATGCCGCCGGGCGCCATGCCTGCAGGTCGACTCTAGAAAACATG
GCGGGGTA	GGCTAGAACTAGTGGATCCCCCGGCGCCCGGCGGCTCGAGCCCGGGTAAGGCGGGGTAGTCTGCATGCCGCCGGGCGCCATGCCTGCAGGTCGACTCTAGAAAACATG
TTGAAACA	GGCTAGAACTAGTGGATCCCCCGGCGCCCGGCGGCTCGAGCCCGGGTAAGTTGAAACAGTCTGCATGCCGCCGGGCGCCATGCCTGCAGGTCGACTCTAGAAAACATG
TCAAGAAA	GGCTAGAACTAGTGGATCCCCCGGCGCCCGGCGGCTCGAGCCCGGGTAAGTCAAGAAAGTCTGCATGCCGCCGGGCGCCATGCCTGCAGGTCGACTCTAGAAAACATG
TGGAAATA	GGCTAGAACTAGTGGATCCCCCGGCGCCCGGCGGCTCGAGCCCGGGTAAGTGGAAATAGTCTGCATGCCGCCGGGCGCCATGCCTGCAGGTCGACTCTAGAAAACATG
TGGAGCAC	GGCTAGAACTAGTGGATCCCCCGGCGCCCGGCGGCTCGAGCCCGGGTAAGTGGAGCACGTCTGCATGCCGCCGGGCGCCATGCCTGCAGGTCGACTCTAGAAAACATG
CTCAGATG	GGCTAGAACTAGTGGATCCCCCGGCGCCCGGCGGCTCGAGCCCGGGTAAGCTCAGATGGTCTGCATGCCGCCGGGCGCCATGCCTGCAGGTCGACTCTAGAAAACATG
TAGAGAGG	GGCTAGAACTAGTGGATCCCCCGGCGCCCGGCGGCTCGAGCCCGGGTAAGTAGAGAGGGTCTGCATGCCGCCGGGCGCCATGCCTGCAGGTCGACTCTAGAAAACATG
TGGAAGTC	GGCTAGAACTAGTGGATCCCCCGGCGCCCGGCGGCTCGAGCCCGGGTAAGTGGAAGTCGTCTGCATGCCGCCGGGCGCCATGCCTGCAGGTCGACTCTAGAAAACATG
ATTAAGAA	GGCTAGAACTAGTGGATCCCCCGGCGCCCGGCGGCTCGAGCCCGGGTAAGATTAAGAAGTCTGCATGCCGCCGGGCGCCATGCCTGCAGGTCGACTCTAGAAAACATG
TTTGATTA	GGCTAGAACTAGTGGATCCCCCGGCGCCCGGCGGCTCGAGCCCGGGTAAGTTTGATTAGTCTGCATGCCGCCGGGCGCCATGCCTGCAGGTCGACTCTAGAAAACATG
TTTTCGCG	GGCTAGAACTAGTGGATCCCCCGGCGCCCGGCGGCTCGAGCCCGGGTAAGTTTTCGCGGTCTGCATGCCGCCGGGCGCCATGCCTGCAGGTCGACTCTAGAAAACATG
CGTGGATT	GGCTAGAACTAGTGGATCCCCCGGCGCCCGGCGGCTCGAGCCCGGGTAAGCGTGGATTGTCTGCATGCCGCCGGGCGCCATGCCTGCAGGTCGACTCTAGAAAACATG
AGGAGAGC	GGCTAGAACTAGTGGATCCCCCGGCGCCCGGCGGCTCGAGCCCGGGTAAGAGGAGAGCGTCTGCATGCCGCCGGGCGCCATGCCTGCAGGTCGACTCTAGAAAACATG
TTCAAGGA	GGCTAGAACTAGTGGATCCCCCGGCGCCCGGCGGCTCGAGCCCGGGTAAGTTCAAGGAGTCTGCATGCCGCCGGGCGCCATGCCTGCAGGTCGACTCTAGAAAACATG
TGGCAATT	GGCTAGAACTAGTGGATCCCCCGGCGCCCGGCGGCTCGAGCCCGGGTAAGTGGCAATTGTCTGCATGCCGCCGGGCGCCATGCCTGCAGGTCGACTCTAGAAAACATG
TTGTAATC	GGCTAGAACTAGTGGATCCCCCGGCGCCCGGCGGCTCGAGCCCGGGTAAGTTGTAATCGTCTGCATGCCGCCGGGCGCCATGCCTGCAGGTCGACTCTAGAAAACATG
TTTGCGTT	GGCTAGAACTAGTGGATCCCCCGGCGCCCGGCGGCTCGAGCCCGGGTAAGTTTGCGTTGTCTGCATGCCGCCGGGCGCCATGCCTGCAGGTCGACTCTAGAAAACATG
TACTCATA	GGCTAGAACTAGTGGATCCCCCGGCGCCCGGCGGCTCGAGCCCGGGTAAGTACTCATAGTCTGCATGCCGCCGGGCGCCATGCCTGCAGGTCGACTCTAGAAAACATG
TGGAAAAA	GGCTAGAACTAGTGGATCCCCCGGCGCCCGGCGGCTCGAGCCCGGGTAAGTGGAAAAAGTCTGCATGCCGCCGGGCGCCATGCCTGCAGGTCGACTCTAGAAAACATG
AGGAGAGC	GGCTAGAACTAGTGGATCCCCCGGCGCCCGGCGGCTCGAGCCCGGGTAAGAGGAGAGCGTCTGCATGCCGCCGGGCGCCATGCCTGCAGGTCGACTCTAGAAAACATG
TGTAAATT	GGCTAGAACTAGTGGATCCCCCGGCGCCCGGCGGCTCGAGCCCGGGTAAGTGTAAATTGTCTGCATGCCGCCGGGCGCCATGCCTGCAGGTCGACTCTAGAAAACATG
TATCCGTA	GGCTAGAACTAGTGGATCCCCCGGCGCCCGGCGGCTCGAGCCCGGGTAAGTATCCGTAGTCTGCATGCCGCCGGGCGCCATGCCTGCAGGTCGACTCTAGAAAACATG
CGTAAATC	GGCTAGAACTAGTGGATCCCCCGGCGCCCGGCGGCTCGAGCCCGGGTAAGCGTAAATCGTCTGCATGCCGCCGGGCGCCATGCCTGCAGGTCGACTCTAGAAAACATG
TCGAACAC	GGCTAGAACTAGTGGATCCCCCGGCGCCCGGCGGCTCGAGCCCGGGTAAGTCGAACACGTCTGCATGCCGCCGGGCGCCATGCCTGCAGGTCGACTCTAGAAAACATG
TTGATAAA	GGCTAGAACTAGTGGATCCCCCGGCGCCCGGCGGCTCGAGCCCGGGTAAGTTGATAAAGTCTGCATGCCGCCGGGCGCCATGCCTGCAGGTCGACTCTAGAAAACATG
TTGACTTA	GGCTAGAACTAGTGGATCCCCCGGCGCCCGGCGGCTCGAGCCCGGGTAAGTTGACTTAGTCTGCATGCCGCCGGGCGCCATGCCTGCAGGTCGACTCTAGAAAACATG
TGGGCCTA	GGCTAGAACTAGTGGATCCCCCGGCGCCCGGCGGCTCGAGCCCGGGTAAGTGGGCCTAGTCTGCATGCCGCCGGGCGCCATGCCTGCAGGTCGACTCTAGAAAACATG
TGTTAATA	GGCTAGAACTAGTGGATCCCCCGGCGCCCGGCGGCTCGAGCCCGGGTAAGTGTTAATAGTCTGCATGCCGCCGGGCGCCATGCCTGCAGGTCGACTCTAGAAAACATG
CTCAGACA	GGCTAGAACTAGTGGATCCCCCGGCGCCCGGCGGCTCGAGCCCGGGTAAGCTCAGACAGTCTGCATGCCGCCGGGCGCCATGCCTGCAGGTCGACTCTAGAAAACATG
TGGAACAC	GGCTAGAACTAGTGGATCCCCCGGCGCCCGGCGGCTCGAGCCCGGGTAAGTGGAACACGTCTGCATGCCGCCGGGCGCCATGCCTGCAGGTCGACTCTAGAAAACATG
ATGAAATC	GGCTAGAACTAGTGGATCCCCCGGCGCCCGGCGGCTCGAGCCCGGGTAAGATGAAATCGTCTGCATGCCGCCGGGCGCCATGCCTGCAGGTCGACTCTAGAAAACATG
AGGGAGAC	GGCTAGAACTAGTGGATCCCCCGGCGCCCGGCGGCTCGAGCCCGGGTAAGAGGGAGACGTCTGCATGCCGCCGGGCGCCATGCCTGCAGGTCGACTCTAGAAAACATG
TTTTAATA	GGCTAGAACTAGTGGATCCCCCGGCGCCCGGCGGCTCGAGCCCGGGTAAGTTTTAATAGTCTGCATGCCGCCGGGCGCCATGCCTGCAGGTCGACTCTAGAAAACATG
TTAACATA	GGCTAGAACTAGTGGATCCCCCGGCGCCCGGCGGCTCGAGCCCGGGTAAGTTAACATAGTCTGCATGCCGCCGGGCGCCATGCCTGCAGGTCGACTCTAGAAAACATG
TTAAAGAA	GGCTAGAACTAGTGGATCCCCCGGCGCCCGGCGGCTCGAGCCCGGGTAAGTTAAAGAAGTCTGCATGCCGCCGGGCGCCATGCCTGCAGGTCGACTCTAGAAAACATG
TGGAAAGA	GGCTAGAACTAGTGGATCCCCCGGCGCCCGGCGGCTCGAGCCCGGGTAAGTGGAAAGAGTCTGCATGCCGCCGGGCGCCATGCCTGCAGGTCGACTCTAGAAAACATG
TGAATACT	GGCTAGAACTAGTGGATCCCCCGGCGCCCGGCGGCTCGAGCCCGGGTAAGTGAATACTGTCTGCATGCCGCCGGGCGCCATGCCTGCAGGTCGACTCTAGAAAACATG
TCATAAGC	GGCTAGAACTAGTGGATCCCCCGGCGCCCGGCGGCTCGAGCCCGGGTAAGTCATAAGCGTCTGCATGCCGCCGGGCGCCATGCCTGCAGGTCGACTCTAGAAAACATG
TCTATGAA	GGCTAGAACTAGTGGATCCCCCGGCGCCCGGCGGCTCGAGCCCGGGTAAGTCTATGAAGTCTGCATGCCGCCGGGCGCCATGCCTGCAGGTCGACTCTAGAAAACATG
CGTAAGTT	GGCTAGAACTAGTGGATCCCCCGGCGCCCGGCGGCTCGAGCCCGGGTAAGCGTAAGTTGTCTGCATGCCGCCGGGCGCCATGCCTGCAGGTCGACTCTAGAAAACATG
ATAAAGTA	GGCTAGAACTAGTGGATCCCCCGGCGCCCGGCGGCTCGAGCCCGGGTAAGATAAAGTAGTCTGCATGCCGCCGGGCGCCATGCCTGCAGGTCGACTCTAGAAAACATG
ACTACCTA	GGCTAGAACTAGTGGATCCCCCGGCGCCCGGCGGCTCGAGCCCGGGTAAGACTACCTAGTCTGCATGCCGCCGGGCGCCATGCCTGCAGGTCGACTCTAGAAAACATG
TGGACGCA	GGCTAGAACTAGTGGATCCCCCGGCGCCCGGCGGCTCGAGCCCGGGTAAGTGGACGCAGTCTGCATGCCGCCGGGCGCCATGCCTGCAGGTCGACTCTAGAAAACATG
TATAAATA	GGCTAGAACTAGTGGATCCCCCGGCGCCCGGCGGCTCGAGCCCGGGTAAGTATAAATAGTCTGCATGCCGCCGGGCGCCATGCCTGCAGGTCGACTCTAGAAAACATG
TTGATGTA	GGCTAGAACTAGTGGATCCCCCGGCGCCCGGCGGCTCGAGCCCGGGTAAGTTGATGTAGTCTGCATGCCGCCGGGCGCCATGCCTGCAGGTCGACTCTAGAAAACATG
TGTGACTC	GGCTAGAACTAGTGGATCCCCCGGCGCCCGGCGGCTCGAGCCCGGGTAAGTGTGACTCGTCTGCATGCCGCCGGGCGCCATGCCTGCAGGTCGACTCTAGAAAACATG
TTTAAAAA	GGCTAGAACTAGTGGATCCCCCGGCGCCCGGCGGCTCGAGCCCGGGTAAGTTTAAAAAGTCTGCATGCCGCCGGGCGCCATGCCTGCAGGTCGACTCTAGAAAACATG
TCGACGTA	GGCTAGAACTAGTGGATCCCCCGGCGCCCGGCGGCTCGAGCCCGGGTAAGTCGACGTAGTCTGCATGCCGCCGGGCGCCATGCCTGCAGGTCGACTCTAGAAAACATG
GGAGTGGC	GGCTAGAACTAGTGGATCCCCCGGCGCCCGGCGGCTCGAGCCCGGGTAAGGGAGTGGCGTCTGCATGCCGCCGGGCGCCATGCCTGCAGGTCGACTCTAGAAAACATG
GTTACGTC	GGCTAGAACTAGTGGATCCCCCGGCGCCCGGCGGCTCGAGCCCGGGTAAGGTTACGTCGTCTGCATGCCGCCGGGCGCCATGCCTGCAGGTCGACTCTAGAAAACATG
TTTTAGTA	GGCTAGAACTAGTGGATCCCCCGGCGCCCGGCGGCTCGAGCCCGGGTAAGTTTTAGTAGTCTGCATGCCGCCGGGCGCCATGCCTGCAGGTCGACTCTAGAAAACATG
TGCAACTG	GGCTAGAACTAGTGGATCCCCCGGCGCCCGGCGGCTCGAGCCCGGGTAAGTGCAACTGGTCTGCATGCCGCCGGGCGCCATGCCTGCAGGTCGACTCTAGAAAACATG
GGGAAATC	GGCTAGAACTAGTGGATCCCCCGGCGCCCGGCGGCTCGAGCCCGGGTAAGGGGAAATCGTCTGCATGCCGCCGGGCGCCATGCCTGCAGGTCGACTCTAGAAAACATG
TCTACGCA	GGCTAGAACTAGTGGATCCCCCGGCGCCCGGCGGCTCGAGCCCGGGTAAGTCTACGCAGTCTGCATGCCGCCGGGCGCCATGCCTGCAGGTCGACTCTAGAAAACATG
TTGAAGAA	GGCTAGAACTAGTGGATCCCCCGGCGCCCGGCGGCTCGAGCCCGGGTAAGTTGAAGAAGTCTGCATGCCGCCGGGCGCCATGCCTGCAGGTCGACTCTAGAAAACATG
TTTAATTA	GGCTAGAACTAGTGGATCCCCCGGCGCCCGGCGGCTCGAGCCCGGGTAAGTTTAATTAGTCTGCATGCCGCCGGGCGCCATGCCTGCAGGTCGACTCTAGAAAACATG
TGGAGAAA	GGCTAGAACTAGTGGATCCCCCGGCGCCCGGCGGCTCGAGCCCGGGTAAGTGGAGAAAGTCTGCATGCCGCCGGGCGCCATGCCTGCAGGTCGACTCTAGAAAACATG
AATTGGAC	GGCTAGAACTAGTGGATCCCCCGGCGCCCGGCGGCTCGAGCCCGGGTAAGAATTGGACGTCTGCATGCCGCCGGGCGCCATGCCTGCAGGTCGACTCTAGAAAACATG
TTTAAGTA	GGCTAGAACTAGTGGATCCCCCGGCGCCCGGCGGCTCGAGCCCGGGTAAGTTTAAGTAGTCTGCATGCCGCCGGGCGCCATGCCTGCAGGTCGACTCTAGAAAACATG
TTGAAGAA	GGCTAGAACTAGTGGATCCCCCGGCGCCCGGCGGCTCGAGCCCGGGTAAGTTGAAGAAGTCTGCATGCCGCCGGGCGCCATGCCTGCAGGTCGACTCTAGAAAACATG
TTGAATGA	GGCTAGAACTAGTGGATCCCCCGGCGCCCGGCGGCTCGAGCCCGGGTAAGTTGAATGAGTCTGCATGCCGCCGGGCGCCATGCCTGCAGGTCGACTCTAGAAAACATG
TTGTACAA	GGCTAGAACTAGTGGATCCCCCGGCGCCCGGCGGCTCGAGCCCGGGTAAGTTGTACAAGTCTGCATGCCGCCGGGCGCCATGCCTGCAGGTCGACTCTAGAAAACATG
TTGAAGAA	GGCTAGAACTAGTGGATCCCCCGGCGCCCGGCGGCTCGAGCCCGGGTAAGTTGAAGAAGTCTGCATGCCGCCGGGCGCCATGCCTGCAGGTCGACTCTAGAAAACATG
TGTACCTA	GGCTAGAACTAGTGGATCCCCCGGCGCCCGGCGGCTCGAGCCCGGGTAAGTGTACCTAGTCTGCATGCCGCCGGGCGCCATGCCTGCAGGTCGACTCTAGAAAACATG
TTAAATAC	GGCTAGAACTAGTGGATCCCCCGGCGCCCGGCGGCTCGAGCCCGGGTAAGTTAAATACGTCTGCATGCCGCCGGGCGCCATGCCTGCAGGTCGACTCTAGAAAACATG
GCTAAGTA	GGCTAGAACTAGTGGATCCCCCGGCGCCCGGCGGCTCGAGCCCGGGTAAGGCTAAGTAGTCTGCATGCCGCCGGGCGCCATGCCTGCAGGTCGACTCTAGAAAACATG
TTAACATC	GGCTAGAACTAGTGGATCCCCCGGCGCCCGGCGGCTCGAGCCCGGGTAAGTTAACATCGTCTGCATGCCGCCGGGCGCCATGCCTGCAGGTCGACTCTAGAAAACATG
TGGAATAA	GGCTAGAACTAGTGGATCCCCCGGCGCCCGGCGGCTCGAGCCCGGGTAAGTGGAATAAGTCTGCATGCCGCCGGGCGCCATGCCTGCAGGTCGACTCTAGAAAACATG
TTGATGGA	GGCTAGAACTAGTGGATCCCCCGGCGCCCGGCGGCTCGAGCCCGGGTAAGTTGATGGAGTCTGCATGCCGCCGGGCGCCATGCCTGCAGGTCGACTCTAGAAAACATG
TAGACGAA	GGCTAGAACTAGTGGATCCCCCGGCGCCCGGCGGCTCGAGCCCGGGTAAGTAGACGAAGTCTGCATGCCGCCGGGCGCCATGCCTGCAGGTCGACTCTAGAAAACATG
ATTAAAAA	GGCTAGAACTAGTGGATCCCCCGGCGCCCGGCGGCTCGAGCCCGGGTAAGATTAAAAAGTCTGCATGCCGCCGGGCGCCATGCCTGCAGGTCGACTCTAGAAAACATG
TTGATGAA	GGCTAGAACTAGTGGATCCCCCGGCGCCCGGCGGCTCGAGCCCGGGTAAGTTGATGAAGTCTGCATGCCGCCGGGCGCCATGCCTGCAGGTCGACTCTAGAAAACATG
ATAACGAC	GGCTAGAACTAGTGGATCCCCCGGCGCCCGGCGGCTCGAGCCCGGGTAAGATAACGACGTCTGCATGCCGCCGGGCGCCATGCCTGCAGGTCGACTCTAGAAAACATG
CAGATGAA	GGCTAGAACTAGTGGATCCCCCGGCGCCCGGCGGCTCGAGCCCGGGTAAGCAGATGAAGTCTGCATGCCGCCGGGCGCCATGCCTGCAGGTCGACTCTAGAAAACATG
ATTTCAGA	GGCTAGAACTAGTGGATCCCCCGGCGCCCGGCGGCTCGAGCCCGGGTAAGATTTCAGAGTCTGCATGCCGCCGGGCGCCATGCCTGCAGGTCGACTCTAGAAAACATG
TGGACGTC	GGCTAGAACTAGTGGATCCCCCGGCGCCCGGCGGCTCGAGCCCGGGTAAGTGGACGTCGTCTGCATGCCGCCGGGCGCCATGCCTGCAGGTCGACTCTAGAAAACATG
TGTTCGCT	GGCTAGAACTAGTGGATCCCCCGGCGCCCGGCGGCTCGAGCCCGGGTAAGTGTTCGCTGTCTGCATGCCGCCGGGCGCCATGCCTGCAGGTCGACTCTAGAAAACATG
TTCGGGTA	GGCTAGAACTAGTGGATCCCCCGGCGCCCGGCGGCTCGAGCCCGGGTAAGTTCGGGTAGTCTGCATGCCGCCGGGCGCCATGCCTGCAGGTCGACTCTAGAAAACATG
TTCAAGTA	GGCTAGAACTAGTGGATCCCCCGGCGCCCGGCGGCTCGAGCCCGGGTAAGTTCAAGTAGTCTGCATGCCGCCGGGCGCCATGCCTGCAGGTCGACTCTAGAAAACATG
TTGCCGAA	GGCTAGAACTAGTGGATCCCCCGGCGCCCGGCGGCTCGAGCCCGGGTAAGTTGCCGAAGTCTGCATGCCGCCGGGCGCCATGCCTGCAGGTCGACTCTAGAAAACATG
CGGACGAA	GGCTAGAACTAGTGGATCCCCCGGCGCCCGGCGGCTCGAGCCCGGGTAAGCGGACGAAGTCTGCATGCCGCCGGGCGCCATGCCTGCAGGTCGACTCTAGAAAACATG
TGGCTAAA	GGCTAGAACTAGTGGATCCCCCGGCGCCCGGCGGCTCGAGCCCGGGTAAGTGGCTAAAGTCTGCATGCCGCCGGGCGCCATGCCTGCAGGTCGACTCTAGAAAACATG
GGGAATTT	GGCTAGAACTAGTGGATCCCCCGGCGCCCGGCGGCTCGAGCCCGGGTAAGGGGAATTTGTCTGCATGCCGCCGGGCGCCATGCCTGCAGGTCGACTCTAGAAAACATG
GTAAAGAA	GGCTAGAACTAGTGGATCCCCCGGCGCCCGGCGGCTCGAGCCCGGGTAAGGTAAAGAAGTCTGCATGCCGCCGGGCGCCATGCCTGCAGGTCGACTCTAGAAAACATG
TGGACAGA	GGCTAGAACTAGTGGATCCCCCGGCGCCCGGCGGCTCGAGCCCGGGTAAGTGGACAGAGTCTGCATGCCGCCGGGCGCCATGCCTGCAGGTCGACTCTAGAAAACATG
TTTGGACA	GGCTAGAACTAGTGGATCCCCCGGCGCCCGGCGGCTCGAGCCCGGGTAAGTTTGGACAGTCTGCATGCCGCCGGGCGCCATGCCTGCAGGTCGACTCTAGAAAACATG
TATCTGTG	GGCTAGAACTAGTGGATCCCCCGGCGCCCGGCGGCTCGAGCCCGGGTAAGTATCTGTGGTCTGCATGCCGCCGGGCGCCATGCCTGCAGGTCGACTCTAGAAAACATG
TAGAAATC	GGCTAGAACTAGTGGATCCCCCGGCGCCCGGCGGCTCGAGCCCGGGTAAGTAGAAATCGTCTGCATGCCGCCGGGCGCCATGCCTGCAGGTCGACTCTAGAAAACATG
TGTGAAAG	GGCTAGAACTAGTGGATCCCCCGGCGCCCGGCGGCTCGAGCCCGGGTAAGTGTGAAAGGTCTGCATGCCGCCGGGCGCCATGCCTGCAGGTCGACTCTAGAAAACATG
TGTAAGAC	GGCTAGAACTAGTGGATCCCCCGGCGCCCGGCGGCTCGAGCCCGGGTAAGTGTAAGACGTCTGCATGCCGCCGGGCGCCATGCCTGCAGGTCGACTCTAGAAAACATG
CCGACACC	GGCTAGAACTAGTGGATCCCCCGGCGCCCGGCGGCTCGAGCCCGGGTAAGCCGACACCGTCTGCATGCCGCCGGGCGCCATGCCTGCAGGTCGACTCTAGAAAACATG
ATCAACAC	GGCTAGAACTAGTGGATCCCCCGGCGCCCGGCGGCTCGAGCCCGGGTAAGATCAACACGTCTGCATGCCGCCGGGCGCCATGCCTGCAGGTCGACTCTAGAAAACATG
TGTGCAAA	GGCTAGAACTAGTGGATCCCCCGGCGCCCGGCGGCTCGAGCCCGGGTAAGTGTGCAAAGTCTGCATGCCGCCGGGCGCCATGCCTGCAGGTCGACTCTAGAAAACATG
TTAACGAA	GGCTAGAACTAGTGGATCCCCCGGCGCCCGGCGGCTCGAGCCCGGGTAAGTTAACGAAGTCTGCATGCCGCCGGGCGCCATGCCTGCAGGTCGACTCTAGAAAACATG
TTTACGCT	GGCTAGAACTAGTGGATCCCCCGGCGCCCGGCGGCTCGAGCCCGGGTAAGTTTACGCTGTCTGCATGCCGCCGGGCGCCATGCCTGCAGGTCGACTCTAGAAAACATG
CTTAAGAC	GGCTAGAACTAGTGGATCCCCCGGCGCCCGGCGGCTCGAGCCCGGGTAAGCTTAAGACGTCTGCATGCCGCCGGGCGCCATGCCTGCAGGTCGACTCTAGAAAACATG
TAGACCGA	GGCTAGAACTAGTGGATCCCCCGGCGCCCGGCGGCTCGAGCCCGGGTAAGTAGACCGAGTCTGCATGCCGCCGGGCGCCATGCCTGCAGGTCGACTCTAGAAAACATG
TGCGAGAG	GGCTAGAACTAGTGGATCCCCCGGCGCCCGGCGGCTCGAGCCCGGGTAAGTGCGAGAGGTCTGCATGCCGCCGGGCGCCATGCCTGCAGGTCGACTCTAGAAAACATG
TGTACGTC	GGCTAGAACTAGTGGATCCCCCGGCGCCCGGCGGCTCGAGCCCGGGTAAGTGTACGTCGTCTGCATGCCGCCGGGCGCCATGCCTGCAGGTCGACTCTAGAAAACATG
TGAAAGTA	GGCTAGAACTAGTGGATCCCCCGGCGCCCGGCGGCTCGAGCCCGGGTAAGTGAAAGTAGTCTGCATGCCGCCGGGCGCCATGCCTGCAGGTCGACTCTAGAAAACATG
TTTAACTA	GGCTAGAACTAGTGGATCCCCCGGCGCCCGGCGGCTCGAGCCCGGGTAAGTTTAACTAGTCTGCATGCCGCCGGGCGCCATGCCTGCAGGTCGACTCTAGAAAACATG
AGGCAAGC	GGCTAGAACTAGTGGATCCCCCGGCGCCCGGCGGCTCGAGCCCGGGTAAGAGGCAAGCGTCTGCATGCCGCCGGGCGCCATGCCTGCAGGTCGACTCTAGAAAACATG
TTAAAGGT	GGCTAGAACTAGTGGATCCCCCGGCGCCCGGCGGCTCGAGCCCGGGTAAGTTAAAGGTGTCTGCATGCCGCCGGGCGCCATGCCTGCAGGTCGACTCTAGAAAACATG
TTGAACAT	GGCTAGAACTAGTGGATCCCCCGGCGCCCGGCGGCTCGAGCCCGGGTAAGTTGAACATGTCTGCATGCCGCCGGGCGCCATGCCTGCAGGTCGACTCTAGAAAACATG
TCGGATTG	GGCTAGAACTAGTGGATCCCCCGGCGCCCGGCGGCTCGAGCCCGGGTAAGTCGGATTGGTCTGCATGCCGCCGGGCGCCATGCCTGCAGGTCGACTCTAGAAAACATG
TACACGGC	GGCTAGAACTAGTGGATCCCCCGGCGCCCGGCGGCTCGAGCCCGGGTAAGTACACGGCGTCTGCATGCCGCCGGGCGCCATGCCTGCAGGTCGACTCTAGAAAACATG
TCAAAGAC	GGCTAGAACTAGTGGATCCCCCGGCGCCCGGCGGCTCGAGCCCGGGTAAGTCAAAGACGTCTGCATGCCGCCGGGCGCCATGCCTGCAGGTCGACTCTAGAAAACATG
TTTATTAA	GGCTAGAACTAGTGGATCCCCCGGCGCCCGGCGGCTCGAGCCCGGGTAAGTTTATTAAGTCTGCATGCCGCCGGGCGCCATGCCTGCAGGTCGACTCTAGAAAACATG
GCTACAAG	GGCTAGAACTAGTGGATCCCCCGGCGCCCGGCGGCTCGAGCCCGGGTAAGGCTACAAGGTCTGCATGCCGCCGGGCGCCATGCCTGCAGGTCGACTCTAGAAAACATG
TGTAACTA	GGCTAGAACTAGTGGATCCCCCGGCGCCCGGCGGCTCGAGCCCGGGTAAGTGTAACTAGTCTGCATGCCGCCGGGCGCCATGCCTGCAGGTCGACTCTAGAAAACATG
TGGAAATA	GGCTAGAACTAGTGGATCCCCCGGCGCCCGGCGGCTCGAGCCCGGGTAAGTGGAAATAGTCTGCATGCCGCCGGGCGCCATGCCTGCAGGTCGACTCTAGAAAACATG
AAGCATAG	GGCTAGAACTAGTGGATCCCCCGGCGCCCGGCGGCTCGAGCCCGGGTAAGAAGCATAGGTCTGCATGCCGCCGGGCGCCATGCCTGCAGGTCGACTCTAGAAAACATG
CTCAGATG	GGCTAGAACTAGTGGATCCCCCGGCGCCCGGCGGCTCGAGCCCGGGTAAGCTCAGATGGTCTGCATGCCGCCGGGCGCCATGCCTGCAGGTCGACTCTAGAAAACATG
GGGAAATA	GGCTAGAACTAGTGGATCCCCCGGCGCCCGGCGGCTCGAGCCCGGGTAAGGGGAAATAGTCTGCATGCCGCCGGGCGCCATGCCTGCAGGTCGACTCTAGAAAACATG
ACTAATAT	GGCTAGAACTAGTGGATCCCCCGGCGCCCGGCGGCTCGAGCCCGGGTAAGACTAATATGTCTGCATGCCGCCGGGCGCCATGCCTGCAGGTCGACTCTAGAAAACATG
TGAAGGTA	GGCTAGAACTAGTGGATCCCCCGGCGCCCGGCGGCTCGAGCCCGGGTAAGTGAAGGTAGTCTGCATGCCGCCGGGCGCCATGCCTGCAGGTCGACTCTAGAAAACATG
TCGACCAC	GGCTAGAACTAGTGGATCCCCCGGCGCCCGGCGGCTCGAGCCCGGGTAAGTCGACCACGTCTGCATGCCGCCGGGCGCCATGCCTGCAGGTCGACTCTAGAAAACATG
GGTAAGTA	GGCTAGAACTAGTGGATCCCCCGGCGCCCGGCGGCTCGAGCCCGGGTAAGGGTAAGTAGTCTGCATGCCGCCGGGCGCCATGCCTGCAGGTCGACTCTAGAAAACATG
TTGAACTC	GGCTAGAACTAGTGGATCCCCCGGCGCCCGGCGGCTCGAGCCCGGGTAAGTTGAACTCGTCTGCATGCCGCCGGGCGCCATGCCTGCAGGTCGACTCTAGAAAACATG
GTGATGTA	GGCTAGAACTAGTGGATCCCCCGGCGCCCGGCGGCTCGAGCCCGGGTAAGGTGATGTAGTCTGCATGCCGCCGGGCGCCATGCCTGCAGGTCGACTCTAGAAAACATG
TGGACGTA	GGCTAGAACTAGTGGATCCCCCGGCGCCCGGCGGCTCGAGCCCGGGTAAGTGGACGTAGTCTGCATGCCGCCGGGCGCCATGCCTGCAGGTCGACTCTAGAAAACATG
TGTAAGTT	GGCTAGAACTAGTGGATCCCCCGGCGCCCGGCGGCTCGAGCCCGGGTAAGTGTAAGTTGTCTGCATGCCGCCGGGCGCCATGCCTGCAGGTCGACTCTAGAAAACATG
ATGGATAG	GGCTAGAACTAGTGGATCCCCCGGCGCCCGGCGGCTCGAGCCCGGGTAAGATGGATAGGTCTGCATGCCGCCGGGCGCCATGCCTGCAGGTCGACTCTAGAAAACATG
TGTAAATA	GGCTAGAACTAGTGGATCCCCCGGCGCCCGGCGGCTCGAGCCCGGGTAAGTGTAAATAGTCTGCATGCCGCCGGGCGCCATGCCTGCAGGTCGACTCTAGAAAACATG
TTGCCATA	GGCTAGAACTAGTGGATCCCCCGGCGCCCGGCGGCTCGAGCCCGGGTAAGTTGCCATAGTCTGCATGCCGCCGGGCGCCATGCCTGCAGGTCGACTCTAGAAAACATG
TTGCAGGA	GGCTAGAACTAGTGGATCCCCCGGCGCCCGGCGGCTCGAGCCCGGGTAAGTTGCAGGAGTCTGCATGCCGCCGGGCGCCATGCCTGCAGGTCGACTCTAGAAAACATG
TGCTCGTA	GGCTAGAACTAGTGGATCCCCCGGCGCCCGGCGGCTCGAGCCCGGGTAAGTGCTCGTAGTCTGCATGCCGCCGGGCGCCATGCCTGCAGGTCGACTCTAGAAAACATG
TTAACCAC	GGCTAGAACTAGTGGATCCCCCGGCGCCCGGCGGCTCGAGCCCGGGTAAGTTAACCACGTCTGCATGCCGCCGGGCGCCATGCCTGCAGGTCGACTCTAGAAAACATG
GGCCATAC	GGCTAGAACTAGTGGATCCCCCGGCGCCCGGCGGCTCGAGCCCGGGTAAGGGCCATACGTCTGCATGCCGCCGGGCGCCATGCCTGCAGGTCGACTCTAGAAAACATG
TGAATGAA	GGCTAGAACTAGTGGATCCCCCGGCGCCCGGCGGCTCGAGCCCGGGTAAGTGAATGAAGTCTGCATGCCGCCGGGCGCCATGCCTGCAGGTCGACTCTAGAAAACATG
CTGAAATT	GGCTAGAACTAGTGGATCCCCCGGCGCCCGGCGGCTCGAGCCCGGGTAAGCTGAAATTGTCTGCATGCCGCCGGGCGCCATGCCTGCAGGTCGACTCTAGAAAACATG
CTGGATAA	GGCTAGAACTAGTGGATCCCCCGGCGCCCGGCGGCTCGAGCCCGGGTAAGCTGGATAAGTCTGCATGCCGCCGGGCGCCATGCCTGCAGGTCGACTCTAGAAAACATG
TTTAGGTA	GGCTAGAACTAGTGGATCCCCCGGCGCCCGGCGGCTCGAGCCCGGGTAAGTTTAGGTAGTCTGCATGCCGCCGGGCGCCATGCCTGCAGGTCGACTCTAGAAAACATG
TTGACGAA	GGCTAGAACTAGTGGATCCCCCGGCGCCCGGCGGCTCGAGCCCGGGTAAGTTGACGAAGTCTGCATGCCGCCGGGCGCCATGCCTGCAGGTCGACTCTAGAAAACATG
TTTACTTA	GGCTAGAACTAGTGGATCCCCCGGCGCCCGGCGGCTCGAGCCCGGGTAAGTTTACTTAGTCTGCATGCCGCCGGGCGCCATGCCTGCAGGTCGACTCTAGAAAACATG
TTCATCTC	GGCTAGAACTAGTGGATCCCCCGGCGCCCGGCGGCTCGAGCCCGGGTAAGTTCATCTCGTCTGCATGCCGCCGGGCGCCATGCCTGCAGGTCGACTCTAGAAAACATG
TTAACTAG	GGCTAGAACTAGTGGATCCCCCGGCGCCCGGCGGCTCGAGCCCGGGTAAGTTAACTAGGTCTGCATGCCGCCGGGCGCCATGCCTGCAGGTCGACTCTAGAAAACATG
ATGAAACA	GGCTAGAACTAGTGGATCCCCCGGCGCCCGGCGGCTCGAGCCCGGGTAAGATGAAACAGTCTGCATGCCGCCGGGCGCCATGCCTGCAGGTCGACTCTAGAAAACATG
TTTGAATT	GGCTAGAACTAGTGGATCCCCCGGCGCCCGGCGGCTCGAGCCCGGGTAAGTTTGAATTGTCTGCATGCCGCCGGGCGCCATGCCTGCAGGTCGACTCTAGAAAACATG
CTAAAAAA	GGCTAGAACTAGTGGATCCCCCGGCGCCCGGCGGCTCGAGCCCGGGTAAGCTAAAAAAGTCTGCATGCCGCCGGGCGCCATGCCTGCAGGTCGACTCTAGAAAACATG
GGGAAATC	GGCTAGAACTAGTGGATCCCCCGGCGCCCGGCGGCTCGAGCCCGGGTAAGGGGAAATCGTCTGCATGCCGCCGGGCGCCATGCCTGCAGGTCGACTCTAGAAAACATG
ACCAAGAG	GGCTAGAACTAGTGGATCCCCCGGCGCCCGGCGGCTCGAGCCCGGGTAAGACCAAGAGGTCTGCATGCCGCCGGGCGCCATGCCTGCAGGTCGACTCTAGAAAACATG
TGACAGAA	GGCTAGAACTAGTGGATCCCCCGGCGCCCGGCGGCTCGAGCCCGGGTAAGTGACAGAAGTCTGCATGCCGCCGGGCGCCATGCCTGCAGGTCGACTCTAGAAAACATG
TGGAAGTA	GGCTAGAACTAGTGGATCCCCCGGCGCCCGGCGGCTCGAGCCCGGGTAAGTGGAAGTAGTCTGCATGCCGCCGGGCGCCATGCCTGCAGGTCGACTCTAGAAAACATG
TTTAGAAA	GGCTAGAACTAGTGGATCCCCCGGCGCCCGGCGGCTCGAGCCCGGGTAAGTTTAGAAAGTCTGCATGCCGCCGGGCGCCATGCCTGCAGGTCGACTCTAGAAAACATG
CCGCCCGC	GGCTAGAACTAGTGGATCCCCCGGCGCCCGGCGGCTCGAGCCCGGGTAAGCCGCCCGCGTCTGCATGCCGCCGGGCGCCATGCCTGCAGGTCGACTCTAGAAAACATG
CCCAAGTC	GGCTAGAACTAGTGGATCCCCCGGCGCCCGGCGGCTCGAGCCCGGGTAAGCCCAAGTCGTCTGCATGCCGCCGGGCGCCATGCCTGCAGGTCGACTCTAGAAAACATG
TTTCCATC	GGCTAGAACTAGTGGATCCCCCGGCGCCCGGCGGCTCGAGCCCGGGTAAGTTTCCATCGTCTGCATGCCGCCGGGCGCCATGCCTGCAGGTCGACTCTAGAAAACATG
TGTGTCCA	GGCTAGAACTAGTGGATCCCCCGGCGCCCGGCGGCTCGAGCCCGGGTAAGTGTGTCCAGTCTGCATGCCGCCGGGCGCCATGCCTGCAGGTCGACTCTAGAAAACATG
TTTAGAAC	GGCTAGAACTAGTGGATCCCCCGGCGCCCGGCGGCTCGAGCCCGGGTAAGTTTAGAACGTCTGCATGCCGCCGGGCGCCATGCCTGCAGGTCGACTCTAGAAAACATG
TGAGCCTA	GGCTAGAACTAGTGGATCCCCCGGCGCCCGGCGGCTCGAGCCCGGGTAAGTGAGCCTAGTCTGCATGCCGCCGGGCGCCATGCCTGCAGGTCGACTCTAGAAAACATG
GTGAGGCA	GGCTAGAACTAGTGGATCCCCCGGCGCCCGGCGGCTCGAGCCCGGGTAAGGTGAGGCAGTCTGCATGCCGCCGGGCGCCATGCCTGCAGGTCGACTCTAGAAAACATG
TGGATGAA	GGCTAGAACTAGTGGATCCCCCGGCGCCCGGCGGCTCGAGCCCGGGTAAGTGGATGAAGTCTGCATGCCGCCGGGCGCCATGCCTGCAGGTCGACTCTAGAAAACATG
GTTTCCTC	GGCTAGAACTAGTGGATCCCCCGGCGCCCGGCGGCTCGAGCCCGGGTAAGGTTTCCTCGTCTGCATGCCGCCGGGCGCCATGCCTGCAGGTCGACTCTAGAAAACATG
TGGACAAC	GGCTAGAACTAGTGGATCCCCCGGCGCCCGGCGGCTCGAGCCCGGGTAAGTGGACAACGTCTGCATGCCGCCGGGCGCCATGCCTGCAGGTCGACTCTAGAAAACATG
TAGAGATC	GGCTAGAACTAGTGGATCCCCCGGCGCCCGGCGGCTCGAGCCCGGGTAAGTAGAGATCGTCTGCATGCCGCCGGGCGCCATGCCTGCAGGTCGACTCTAGAAAACATG
TTTGCACA	GGCTAGAACTAGTGGATCCCCCGGCGCCCGGCGGCTCGAGCCCGGGTAAGTTTGCACAGTCTGCATGCCGCCGGGCGCCATGCCTGCAGGTCGACTCTAGAAAACATG
GTCAGAAC	GGCTAGAACTAGTGGATCCCCCGGCGCCCGGCGGCTCGAGCCCGGGTAAGGTCAGAACGTCTGCATGCCGCCGGGCGCCATGCCTGCAGGTCGACTCTAGAAAACATG
TTAACCAA	GGCTAGAACTAGTGGATCCCCCGGCGCCCGGCGGCTCGAGCCCGGGTAAGTTAACCAAGTCTGCATGCCGCCGGGCGCCATGCCTGCAGGTCGACTCTAGAAAACATG
GGCTCCCC	GGCTAGAACTAGTGGATCCCCCGGCGCCCGGCGGCTCGAGCCCGGGTAAGGGCTCCCCGTCTGCATGCCGCCGGGCGCCATGCCTGCAGGTCGACTCTAGAAAACATG
CTCAAGAA	GGCTAGAACTAGTGGATCCCCCGGCGCCCGGCGGCTCGAGCCCGGGTAAGCTCAAGAAGTCTGCATGCCGCCGGGCGCCATGCCTGCAGGTCGACTCTAGAAAACATG
TTAAAAAA	GGCTAGAACTAGTGGATCCCCCGGCGCCCGGCGGCTCGAGCCCGGGTAAGTTAAAAAAGTCTGCATGCCGCCGGGCGCCATGCCTGCAGGTCGACTCTAGAAAACATG
TGGGAGGC	GGCTAGAACTAGTGGATCCCCCGGCGCCCGGCGGCTCGAGCCCGGGTAAGTGGGAGGCGTCTGCATGCCGCCGGGCGCCATGCCTGCAGGTCGACTCTAGAAAACATG
TGTTAGAT	GGCTAGAACTAGTGGATCCCCCGGCGCCCGGCGGCTCGAGCCCGGGTAAGTGTTAGATGTCTGCATGCCGCCGGGCGCCATGCCTGCAGGTCGACTCTAGAAAACATG
GTAAAACA	GGCTAGAACTAGTGGATCCCCCGGCGCCCGGCGGCTCGAGCCCGGGTAAGGTAAAACAGTCTGCATGCCGCCGGGCGCCATGCCTGCAGGTCGACTCTAGAAAACATG
TTTGTTAG	GGCTAGAACTAGTGGATCCCCCGGCGCCCGGCGGCTCGAGCCCGGGTAAGTTTGTTAGGTCTGCATGCCGCCGGGCGCCATGCCTGCAGGTCGACTCTAGAAAACATG
TCCAAGAG	GGCTAGAACTAGTGGATCCCCCGGCGCCCGGCGGCTCGAGCCCGGGTAAGTCCAAGAGGTCTGCATGCCGCCGGGCGCCATGCCTGCAGGTCGACTCTAGAAAACATG
TTTAAGAA	GGCTAGAACTAGTGGATCCCCCGGCGCCCGGCGGCTCGAGCCCGGGTAAGTTTAAGAAGTCTGCATGCCGCCGGGCGCCATGCCTGCAGGTCGACTCTAGAAAACATG
TTTACGAG	GGCTAGAACTAGTGGATCCCCCGGCGCCCGGCGGCTCGAGCCCGGGTAAGTTTACGAGGTCTGCATGCCGCCGGGCGCCATGCCTGCAGGTCGACTCTAGAAAACATG
TTGAGATA	GGCTAGAACTAGTGGATCCCCCGGCGCCCGGCGGCTCGAGCCCGGGTAAGTTGAGATAGTCTGCATGCCGCCGGGCGCCATGCCTGCAGGTCGACTCTAGAAAACATG
ATTAGGAT	GGCTAGAACTAGTGGATCCCCCGGCGCCCGGCGGCTCGAGCCCGGGTAAGATTAGGATGTCTGCATGCCGCCGGGCGCCATGCCTGCAGGTCGACTCTAGAAAACATG
ATCAAAAA	GGCTAGAACTAGTGGATCCCCCGGCGCCCGGCGGCTCGAGCCCGGGTAAGATCAAAAAGTCTGCATGCCGCCGGGCGCCATGCCTGCAGGTCGACTCTAGAAAACATG
TTGAGCTA	GGCTAGAACTAGTGGATCCCCCGGCGCCCGGCGGCTCGAGCCCGGGTAAGTTGAGCTAGTCTGCATGCCGCCGGGCGCCATGCCTGCAGGTCGACTCTAGAAAACATG
TGGGAGAA	GGCTAGAACTAGTGGATCCCCCGGCGCCCGGCGGCTCGAGCCCGGGTAAGTGGGAGAAGTCTGCATGCCGCCGGGCGCCATGCCTGCAGGTCGACTCTAGAAAACATG
TTATAAAA	GGCTAGAACTAGTGGATCCCCCGGCGCCCGGCGGCTCGAGCCCGGGTAAGTTATAAAAGTCTGCATGCCGCCGGGCGCCATGCCTGCAGGTCGACTCTAGAAAACATG
TGAACAAA	GGCTAGAACTAGTGGATCCCCCGGCGCCCGGCGGCTCGAGCCCGGGTAAGTGAACAAAGTCTGCATGCCGCCGGGCGCCATGCCTGCAGGTCGACTCTAGAAAACATG
TGCACATA	GGCTAGAACTAGTGGATCCCCCGGCGCCCGGCGGCTCGAGCCCGGGTAAGTGCACATAGTCTGCATGCCGCCGGGCGCCATGCCTGCAGGTCGACTCTAGAAAACATG
TTTCGATG	GGCTAGAACTAGTGGATCCCCCGGCGCCCGGCGGCTCGAGCCCGGGTAAGTTTCGATGGTCTGCATGCCGCCGGGCGCCATGCCTGCAGGTCGACTCTAGAAAACATG
TGCAAGTG	GGCTAGAACTAGTGGATCCCCCGGCGCCCGGCGGCTCGAGCCCGGGTAAGTGCAAGTGGTCTGCATGCCGCCGGGCGCCATGCCTGCAGGTCGACTCTAGAAAACATG
TTGAATAA	GGCTAGAACTAGTGGATCCCCCGGCGCCCGGCGGCTCGAGCCCGGGTAAGTTGAATAAGTCTGCATGCCGCCGGGCGCCATGCCTGCAGGTCGACTCTAGAAAACATG
ATGAAGAA	GGCTAGAACTAGTGGATCCCCCGGCGCCCGGCGGCTCGAGCCCGGGTAAGATGAAGAAGTCTGCATGCCGCCGGGCGCCATGCCTGCAGGTCGACTCTAGAAAACATG
GTGAATTA	GGCTAGAACTAGTGGATCCCCCGGCGCCCGGCGGCTCGAGCCCGGGTAAGGTGAATTAGTCTGCATGCCGCCGGGCGCCATGCCTGCAGGTCGACTCTAGAAAACATG
ATTACATA	GGCTAGAACTAGTGGATCCCCCGGCGCCCGGCGGCTCGAGCCCGGGTAAGATTACATAGTCTGCATGCCGCCGGGCGCCATGCCTGCAGGTCGACTCTAGAAAACATG
TTTTGCCA	GGCTAGAACTAGTGGATCCCCCGGCGCCCGGCGGCTCGAGCCCGGGTAAGTTTTGCCAGTCTGCATGCCGCCGGGCGCCATGCCTGCAGGTCGACTCTAGAAAACATG
TTGATAAG	GGCTAGAACTAGTGGATCCCCCGGCGCCCGGCGGCTCGAGCCCGGGTAAGTTGATAAGGTCTGCATGCCGCCGGGCGCCATGCCTGCAGGTCGACTCTAGAAAACATG
TTTACGCG	GGCTAGAACTAGTGGATCCCCCGGCGCCCGGCGGCTCGAGCCCGGGTAAGTTTACGCGGTCTGCATGCCGCCGGGCGCCATGCCTGCAGGTCGACTCTAGAAAACATG
TTGTAGAC	GGCTAGAACTAGTGGATCCCCCGGCGCCCGGCGGCTCGAGCCCGGGTAAGTTGTAGACGTCTGCATGCCGCCGGGCGCCATGCCTGCAGGTCGACTCTAGAAAACATG
CTGACGTC	GGCTAGAACTAGTGGATCCCCCGGCGCCCGGCGGCTCGAGCCCGGGTAAGCTGACGTCGTCTGCATGCCGCCGGGCGCCATGCCTGCAGGTCGACTCTAGAAAACATG
TCGAAGGA	GGCTAGAACTAGTGGATCCCCCGGCGCCCGGCGGCTCGAGCCCGGGTAAGTCGAAGGAGTCTGCATGCCGCCGGGCGCCATGCCTGCAGGTCGACTCTAGAAAACATG
TGGAACTA	GGCTAGAACTAGTGGATCCCCCGGCGCCCGGCGGCTCGAGCCCGGGTAAGTGGAACTAGTCTGCATGCCGCCGGGCGCCATGCCTGCAGGTCGACTCTAGAAAACATG
TTTAGGTA	GGCTAGAACTAGTGGATCCCCCGGCGCCCGGCGGCTCGAGCCCGGGTAAGTTTAGGTAGTCTGCATGCCGCCGGGCGCCATGCCTGCAGGTCGACTCTAGAAAACATG
TTTAAGAA	GGCTAGAACTAGTGGATCCCCCGGCGCCCGGCGGCTCGAGCCCGGGTAAGTTTAAGAAGTCTGCATGCCGCCGGGCGCCATGCCTGCAGGTCGACTCTAGAAAACATG
TCTTCAAA	GGCTAGAACTAGTGGATCCCCCGGCGCCCGGCGGCTCGAGCCCGGGTAAGTCTTCAAAGTCTGCATGCCGCCGGGCGCCATGCCTGCAGGTCGACTCTAGAAAACATG
GTCAGGAA	GGCTAGAACTAGTGGATCCCCCGGCGCCCGGCGGCTCGAGCCCGGGTAAGGTCAGGAAGTCTGCATGCCGCCGGGCGCCATGCCTGCAGGTCGACTCTAGAAAACATG
TTGAAGTC	GGCTAGAACTAGTGGATCCCCCGGCGCCCGGCGGCTCGAGCCCGGGTAAGTTGAAGTCGTCTGCATGCCGCCGGGCGCCATGCCTGCAGGTCGACTCTAGAAAACATG
TACAGATA	GGCTAGAACTAGTGGATCCCCCGGCGCCCGGCGGCTCGAGCCCGGGTAAGTACAGATAGTCTGCATGCCGCCGGGCGCCATGCCTGCAGGTCGACTCTAGAAAACATG
TTCAATGC	GGCTAGAACTAGTGGATCCCCCGGCGCCCGGCGGCTCGAGCCCGGGTAAGTTCAATGCGTCTGCATGCCGCCGGGCGCCATGCCTGCAGGTCGACTCTAGAAAACATG
TCAAAATC	GGCTAGAACTAGTGGATCCCCCGGCGCCCGGCGGCTCGAGCCCGGGTAAGTCAAAATCGTCTGCATGCCGCCGGGCGCCATGCCTGCAGGTCGACTCTAGAAAACATG
TTGTAATC	GGCTAGAACTAGTGGATCCCCCGGCGCCCGGCGGCTCGAGCCCGGGTAAGTTGTAATCGTCTGCATGCCGCCGGGCGCCATGCCTGCAGGTCGACTCTAGAAAACATG
TTTAAGTC	GGCTAGAACTAGTGGATCCCCCGGCGCCCGGCGGCTCGAGCCCGGGTAAGTTTAAGTCGTCTGCATGCCGCCGGGCGCCATGCCTGCAGGTCGACTCTAGAAAACATG
TTGAAACA	GGCTAGAACTAGTGGATCCCCCGGCGCCCGGCGGCTCGAGCCCGGGTAAGTTGAAACAGTCTGCATGCCGCCGGGCGCCATGCCTGCAGGTCGACTCTAGAAAACATG
TTCAAGAT	GGCTAGAACTAGTGGATCCCCCGGCGCCCGGCGGCTCGAGCCCGGGTAAGTTCAAGATGTCTGCATGCCGCCGGGCGCCATGCCTGCAGGTCGACTCTAGAAAACATG
CTAAGGTA	GGCTAGAACTAGTGGATCCCCCGGCGCCCGGCGGCTCGAGCCCGGGTAAGCTAAGGTAGTCTGCATGCCGCCGGGCGCCATGCCTGCAGGTCGACTCTAGAAAACATG
TGTTTCGG	GGCTAGAACTAGTGGATCCCCCGGCGCCCGGCGGCTCGAGCCCGGGTAAGTGTTTCGGGTCTGCATGCCGCCGGGCGCCATGCCTGCAGGTCGACTCTAGAAAACATG
TTGGAATG	GGCTAGAACTAGTGGATCCCCCGGCGCCCGGCGGCTCGAGCCCGGGTAAGTTGGAATGGTCTGCATGCCGCCGGGCGCCATGCCTGCAGGTCGACTCTAGAAAACATG
TTGACAGA	GGCTAGAACTAGTGGATCCCCCGGCGCCCGGCGGCTCGAGCCCGGGTAAGTTGACAGAGTCTGCATGCCGCCGGGCGCCATGCCTGCAGGTCGACTCTAGAAAACATG
TTTTCGGC	GGCTAGAACTAGTGGATCCCCCGGCGCCCGGCGGCTCGAGCCCGGGTAAGTTTTCGGCGTCTGCATGCCGCCGGGCGCCATGCCTGCAGGTCGACTCTAGAAAACATG
TGCAGAAA	GGCTAGAACTAGTGGATCCCCCGGCGCCCGGCGGCTCGAGCCCGGGTAAGTGCAGAAAGTCTGCATGCCGCCGGGCGCCATGCCTGCAGGTCGACTCTAGAAAACATG
TTGAGGTA	GGCTAGAACTAGTGGATCCCCCGGCGCCCGGCGGCTCGAGCCCGGGTAAGTTGAGGTAGTCTGCATGCCGCCGGGCGCCATGCCTGCAGGTCGACTCTAGAAAACATG
TTGAAGTA	GGCTAGAACTAGTGGATCCCCCGGCGCCCGGCGGCTCGAGCCCGGGTAAGTTGAAGTAGTCTGCATGCCGCCGGGCGCCATGCCTGCAGGTCGACTCTAGAAAACATG
TTACTATA	GGCTAGAACTAGTGGATCCCCCGGCGCCCGGCGGCTCGAGCCCGGGTAAGTTACTATAGTCTGCATGCCGCCGGGCGCCATGCCTGCAGGTCGACTCTAGAAAACATG
TTGAAATC	GGCTAGAACTAGTGGATCCCCCGGCGCCCGGCGGCTCGAGCCCGGGTAAGTTGAAATCGTCTGCATGCCGCCGGGCGCCATGCCTGCAGGTCGACTCTAGAAAACATG
TACAGACA	GGCTAGAACTAGTGGATCCCCCGGCGCCCGGCGGCTCGAGCCCGGGTAAGTACAGACAGTCTGCATGCCGCCGGGCGCCATGCCTGCAGGTCGACTCTAGAAAACATG
TTCACTAC	GGCTAGAACTAGTGGATCCCCCGGCGCCCGGCGGCTCGAGCCCGGGTAAGTTCACTACGTCTGCATGCCGCCGGGCGCCATGCCTGCAGGTCGACTCTAGAAAACATG
TGTTAATA	GGCTAGAACTAGTGGATCCCCCGGCGCCCGGCGGCTCGAGCCCGGGTAAGTGTTAATAGTCTGCATGCCGCCGGGCGCCATGCCTGCAGGTCGACTCTAGAAAACATG
AGTAAGTC	GGCTAGAACTAGTGGATCCCCCGGCGCCCGGCGGCTCGAGCCCGGGTAAGAGTAAGTCGTCTGCATGCCGCCGGGCGCCATGCCTGCAGGTCGACTCTAGAAAACATG
TTTAAGAA	GGCTAGAACTAGTGGATCCCCCGGCGCCCGGCGGCTCGAGCCCGGGTAAGTTTAAGAAGTCTGCATGCCGCCGGGCGCCATGCCTGCAGGTCGACTCTAGAAAACATG
TTGAAGTA	GGCTAGAACTAGTGGATCCCCCGGCGCCCGGCGGCTCGAGCCCGGGTAAGTTGAAGTAGTCTGCATGCCGCCGGGCGCCATGCCTGCAGGTCGACTCTAGAAAACATG
TCGACAAA	GGCTAGAACTAGTGGATCCCCCGGCGCCCGGCGGCTCGAGCCCGGGTAAGTCGACAAAGTCTGCATGCCGCCGGGCGCCATGCCTGCAGGTCGACTCTAGAAAACATG
TTGGGATC	GGCTAGAACTAGTGGATCCCCCGGCGCCCGGCGGCTCGAGCCCGGGTAAGTTGGGATCGTCTGCATGCCGCCGGGCGCCATGCCTGCAGGTCGACTCTAGAAAACATG
AAGAGTGA	GGCTAGAACTAGTGGATCCCCCGGCGCCCGGCGGCTCGAGCCCGGGTAAGAAGAGTGAGTCTGCATGCCGCCGGGCGCCATGCCTGCAGGTCGACTCTAGAAAACATG
TCTCACTT	GGCTAGAACTAGTGGATCCCCCGGCGCCCGGCGGCTCGAGCCCGGGTAAGTCTCACTTGTCTGCATGCCGCCGGGCGCCATGCCTGCAGGTCGACTCTAGAAAACATG
ATCACGAA	GGCTAGAACTAGTGGATCCCCCGGCGCCCGGCGGCTCGAGCCCGGGTAAGATCACGAAGTCTGCATGCCGCCGGGCGCCATGCCTGCAGGTCGACTCTAGAAAACATG
TTGAAGTA	GGCTAGAACTAGTGGATCCCCCGGCGCCCGGCGGCTCGAGCCCGGGTAAGTTGAAGTAGTCTGCATGCCGCCGGGCGCCATGCCTGCAGGTCGACTCTAGAAAACATG
TTGACTTA	GGCTAGAACTAGTGGATCCCCCGGCGCCCGGCGGCTCGAGCCCGGGTAAGTTGACTTAGTCTGCATGCCGCCGGGCGCCATGCCTGCAGGTCGACTCTAGAAAACATG
CTTAAGGA	GGCTAGAACTAGTGGATCCCCCGGCGCCCGGCGGCTCGAGCCCGGGTAAGCTTAAGGAGTCTGCATGCCGCCGGGCGCCATGCCTGCAGGTCGACTCTAGAAAACATG
TTTAAATA	GGCTAGAACTAGTGGATCCCCCGGCGCCCGGCGGCTCGAGCCCGGGTAAGTTTAAATAGTCTGCATGCCGCCGGGCGCCATGCCTGCAGGTCGACTCTAGAAAACATG
TCGCTTCT	GGCTAGAACTAGTGGATCCCCCGGCGCCCGGCGGCTCGAGCCCGGGTAAGTCGCTTCTGTCTGCATGCCGCCGGGCGCCATGCCTGCAGGTCGACTCTAGAAAACATG
TTGACCAA	GGCTAGAACTAGTGGATCCCCCGGCGCCCGGCGGCTCGAGCCCGGGTAAGTTGACCAAGTCTGCATGCCGCCGGGCGCCATGCCTGCAGGTCGACTCTAGAAAACATG
CGGACCAC	GGCTAGAACTAGTGGATCCCCCGGCGCCCGGCGGCTCGAGCCCGGGTAAGCGGACCACGTCTGCATGCCGCCGGGCGCCATGCCTGCAGGTCGACTCTAGAAAACATG
TTAAAATA	GGCTAGAACTAGTGGATCCCCCGGCGCCCGGCGGCTCGAGCCCGGGTAAGTTAAAATAGTCTGCATGCCGCCGGGCGCCATGCCTGCAGGTCGACTCTAGAAAACATG
TTCAATAA	GGCTAGAACTAGTGGATCCCCCGGCGCCCGGCGGCTCGAGCCCGGGTAAGTTCAATAAGTCTGCATGCCGCCGGGCGCCATGCCTGCAGGTCGACTCTAGAAAACATG
TGGAAAAC	GGCTAGAACTAGTGGATCCCCCGGCGCCCGGCGGCTCGAGCCCGGGTAAGTGGAAAACGTCTGCATGCCGCCGGGCGCCATGCCTGCAGGTCGACTCTAGAAAACATG
TTGAACGG	GGCTAGAACTAGTGGATCCCCCGGCGCCCGGCGGCTCGAGCCCGGGTAAGTTGAACGGGTCTGCATGCCGCCGGGCGCCATGCCTGCAGGTCGACTCTAGAAAACATG
TCAGAGGC	GGCTAGAACTAGTGGATCCCCCGGCGCCCGGCGGCTCGAGCCCGGGTAAGTCAGAGGCGTCTGCATGCCGCCGGGCGCCATGCCTGCAGGTCGACTCTAGAAAACATG
TTGAAACA	GGCTAGAACTAGTGGATCCCCCGGCGCCCGGCGGCTCGAGCCCGGGTAAGTTGAAACAGTCTGCATGCCGCCGGGCGCCATGCCTGCAGGTCGACTCTAGAAAACATG
TTGAAAAA	GGCTAGAACTAGTGGATCCCCCGGCGCCCGGCGGCTCGAGCCCGGGTAAGTTGAAAAAGTCTGCATGCCGCCGGGCGCCATGCCTGCAGGTCGACTCTAGAAAACATG
AGGAAGTC	GGCTAGAACTAGTGGATCCCCCGGCGCCCGGCGGCTCGAGCCCGGGTAAGAGGAAGTCGTCTGCATGCCGCCGGGCGCCATGCCTGCAGGTCGACTCTAGAAAACATG
TTAGATTC	GGCTAGAACTAGTGGATCCCCCGGCGCCCGGCGGCTCGAGCCCGGGTAAGTTAGATTCGTCTGCATGCCGCCGGGCGCCATGCCTGCAGGTCGACTCTAGAAAACATG
CGTAAGAA	GGCTAGAACTAGTGGATCCCCCGGCGCCCGGCGGCTCGAGCCCGGGTAAGCGTAAGAAGTCTGCATGCCGCCGGGCGCCATGCCTGCAGGTCGACTCTAGAAAACATG
TTGAACTC	GGCTAGAACTAGTGGATCCCCCGGCGCCCGGCGGCTCGAGCCCGGGTAAGTTGAACTCGTCTGCATGCCGCCGGGCGCCATGCCTGCAGGTCGACTCTAGAAAACATG
TTTACGTA	GGCTAGAACTAGTGGATCCCCCGGCGCCCGGCGGCTCGAGCCCGGGTAAGTTTACGTAGTCTGCATGCCGCCGGGCGCCATGCCTGCAGGTCGACTCTAGAAAACATG
TTTAAGAA	GGCTAGAACTAGTGGATCCCCCGGCGCCCGGCGGCTCGAGCCCGGGTAAGTTTAAGAAGTCTGCATGCCGCCGGGCGCCATGCCTGCAGGTCGACTCTAGAAAACATG
GTGATGCA	GGCTAGAACTAGTGGATCCCCCGGCGCCCGGCGGCTCGAGCCCGGGTAAGGTGATGCAGTCTGCATGCCGCCGGGCGCCATGCCTGCAGGTCGACTCTAGAAAACATG
TTAAAGAG	GGCTAGAACTAGTGGATCCCCCGGCGCCCGGCGGCTCGAGCCCGGGTAAGTTAAAGAGGTCTGCATGCCGCCGGGCGCCATGCCTGCAGGTCGACTCTAGAAAACATG
TCTCCGTA	GGCTAGAACTAGTGGATCCCCCGGCGCCCGGCGGCTCGAGCCCGGGTAAGTCTCCGTAGTCTGCATGCCGCCGGGCGCCATGCCTGCAGGTCGACTCTAGAAAACATG
TCGACGAG	GGCTAGAACTAGTGGATCCCCCGGCGCCCGGCGGCTCGAGCCCGGGTAAGTCGACGAGGTCTGCATGCCGCCGGGCGCCATGCCTGCAGGTCGACTCTAGAAAACATG
TTAAAGTA	GGCTAGAACTAGTGGATCCCCCGGCGCCCGGCGGCTCGAGCCCGGGTAAGTTAAAGTAGTCTGCATGCCGCCGGGCGCCATGCCTGCAGGTCGACTCTAGAAAACATG
ATTACAAC	GGCTAGAACTAGTGGATCCCCCGGCGCCCGGCGGCTCGAGCCCGGGTAAGATTACAACGTCTGCATGCCGCCGGGCGCCATGCCTGCAGGTCGACTCTAGAAAACATG
TGGAAAAA	GGCTAGAACTAGTGGATCCCCCGGCGCCCGGCGGCTCGAGCCCGGGTAAGTGGAAAAAGTCTGCATGCCGCCGGGCGCCATGCCTGCAGGTCGACTCTAGAAAACATG
TCCGACTA	GGCTAGAACTAGTGGATCCCCCGGCGCCCGGCGGCTCGAGCCCGGGTAAGTCCGACTAGTCTGCATGCCGCCGGGCGCCATGCCTGCAGGTCGACTCTAGAAAACATG
TCTAAGTC	GGCTAGAACTAGTGGATCCCCCGGCGCCCGGCGGCTCGAGCCCGGGTAAGTCTAAGTCGTCTGCATGCCGCCGGGCGCCATGCCTGCAGGTCGACTCTAGAAAACATG
TTTAAGTG	GGCTAGAACTAGTGGATCCCCCGGCGCCCGGCGGCTCGAGCCCGGGTAAGTTTAAGTGGTCTGCATGCCGCCGGGCGCCATGCCTGCAGGTCGACTCTAGAAAACATG
TACCACTT	GGCTAGAACTAGTGGATCCCCCGGCGCCCGGCGGCTCGAGCCCGGGTAAGTACCACTTGTCTGCATGCCGCCGGGCGCCATGCCTGCAGGTCGACTCTAGAAAACATG
TAATCATA	GGCTAGAACTAGTGGATCCCCCGGCGCCCGGCGGCTCGAGCCCGGGTAAGTAATCATAGTCTGCATGCCGCCGGGCGCCATGCCTGCAGGTCGACTCTAGAAAACATG
TAGGAGCT	GGCTAGAACTAGTGGATCCCCCGGCGCCCGGCGGCTCGAGCCCGGGTAAGTAGGAGCTGTCTGCATGCCGCCGGGCGCCATGCCTGCAGGTCGACTCTAGAAAACATG
CCTACCTT	GGCTAGAACTAGTGGATCCCCCGGCGCCCGGCGGCTCGAGCCCGGGTAAGCCTACCTTGTCTGCATGCCGCCGGGCGCCATGCCTGCAGGTCGACTCTAGAAAACATG
TTGAAGAT	GGCTAGAACTAGTGGATCCCCCGGCGCCCGGCGGCTCGAGCCCGGGTAAGTTGAAGATGTCTGCATGCCGCCGGGCGCCATGCCTGCAGGTCGACTCTAGAAAACATG
CGATAGAA	GGCTAGAACTAGTGGATCCCCCGGCGCCCGGCGGCTCGAGCCCGGGTAAGCGATAGAAGTCTGCATGCCGCCGGGCGCCATGCCTGCAGGTCGACTCTAGAAAACATG
GTTAAATC	GGCTAGAACTAGTGGATCCCCCGGCGCCCGGCGGCTCGAGCCCGGGTAAGGTTAAATCGTCTGCATGCCGCCGGGCGCCATGCCTGCAGGTCGACTCTAGAAAACATG
TCGAAGCT	GGCTAGAACTAGTGGATCCCCCGGCGCCCGGCGGCTCGAGCCCGGGTAAGTCGAAGCTGTCTGCATGCCGCCGGGCGCCATGCCTGCAGGTCGACTCTAGAAAACATG
ATTAGCTA	GGCTAGAACTAGTGGATCCCCCGGCGCCCGGCGGCTCGAGCCCGGGTAAGATTAGCTAGTCTGCATGCCGCCGGGCGCCATGCCTGCAGGTCGACTCTAGAAAACATG
TTCATGTC	GGCTAGAACTAGTGGATCCCCCGGCGCCCGGCGGCTCGAGCCCGGGTAAGTTCATGTCGTCTGCATGCCGCCGGGCGCCATGCCTGCAGGTCGACTCTAGAAAACATG
TGTGCGAA	GGCTAGAACTAGTGGATCCCCCGGCGCCCGGCGGCTCGAGCCCGGGTAAGTGTGCGAAGTCTGCATGCCGCCGGGCGCCATGCCTGCAGGTCGACTCTAGAAAACATG
TTTAAGTA	GGCTAGAACTAGTGGATCCCCCGGCGCCCGGCGGCTCGAGCCCGGGTAAGTTTAAGTAGTCTGCATGCCGCCGGGCGCCATGCCTGCAGGTCGACTCTAGAAAACATG
CGGAAGTA	GGCTAGAACTAGTGGATCCCCCGGCGCCCGGCGGCTCGAGCCCGGGTAAGCGGAAGTAGTCTGCATGCCGCCGGGCGCCATGCCTGCAGGTCGACTCTAGAAAACATG
TCTAAGAC	GGCTAGAACTAGTGGATCCCCCGGCGCCCGGCGGCTCGAGCCCGGGTAAGTCTAAGACGTCTGCATGCCGCCGGGCGCCATGCCTGCAGGTCGACTCTAGAAAACATG
TGTAAATG	GGCTAGAACTAGTGGATCCCCCGGCGCCCGGCGGCTCGAGCCCGGGTAAGTGTAAATGGTCTGCATGCCGCCGGGCGCCATGCCTGCAGGTCGACTCTAGAAAACATG
TGTACGCA	GGCTAGAACTAGTGGATCCCCCGGCGCCCGGCGGCTCGAGCCCGGGTAAGTGTACGCAGTCTGCATGCCGCCGGGCGCCATGCCTGCAGGTCGACTCTAGAAAACATG
CGTAGGTA	GGCTAGAACTAGTGGATCCCCCGGCGCCCGGCGGCTCGAGCCCGGGTAAGCGTAGGTAGTCTGCATGCCGCCGGGCGCCATGCCTGCAGGTCGACTCTAGAAAACATG
TTGCGAAA	GGCTAGAACTAGTGGATCCCCCGGCGCCCGGCGGCTCGAGCCCGGGTAAGTTGCGAAAGTCTGCATGCCGCCGGGCGCCATGCCTGCAGGTCGACTCTAGAAAACATG
TATACAAA	GGCTAGAACTAGTGGATCCCCCGGCGCCCGGCGGCTCGAGCCCGGGTAAGTATACAAAGTCTGCATGCCGCCGGGCGCCATGCCTGCAGGTCGACTCTAGAAAACATG
TGCAAGAC	GGCTAGAACTAGTGGATCCCCCGGCGCCCGGCGGCTCGAGCCCGGGTAAGTGCAAGACGTCTGCATGCCGCCGGGCGCCATGCCTGCAGGTCGACTCTAGAAAACATG
TTTAAGAA	GGCTAGAACTAGTGGATCCCCCGGCGCCCGGCGGCTCGAGCCCGGGTAAGTTTAAGAAGTCTGCATGCCGCCGGGCGCCATGCCTGCAGGTCGACTCTAGAAAACATG
GTGACACC	GGCTAGAACTAGTGGATCCCCCGGCGCCCGGCGGCTCGAGCCCGGGTAAGGTGACACCGTCTGCATGCCGCCGGGCGCCATGCCTGCAGGTCGACTCTAGAAAACATG
TGGTCGTA	GGCTAGAACTAGTGGATCCCCCGGCGCCCGGCGGCTCGAGCCCGGGTAAGTGGTCGTAGTCTGCATGCCGCCGGGCGCCATGCCTGCAGGTCGACTCTAGAAAACATG
ATGTTAAT	GGCTAGAACTAGTGGATCCCCCGGCGCCCGGCGGCTCGAGCCCGGGTAAGATGTTAATGTCTGCATGCCGCCGGGCGCCATGCCTGCAGGTCGACTCTAGAAAACATG
TGTACATA	GGCTAGAACTAGTGGATCCCCCGGCGCCCGGCGGCTCGAGCCCGGGTAAGTGTACATAGTCTGCATGCCGCCGGGCGCCATGCCTGCAGGTCGACTCTAGAAAACATG
TGGGCGTA	GGCTAGAACTAGTGGATCCCCCGGCGCCCGGCGGCTCGAGCCCGGGTAAGTGGGCGTAGTCTGCATGCCGCCGGGCGCCATGCCTGCAGGTCGACTCTAGAAAACATG
TTTTAGAC	GGCTAGAACTAGTGGATCCCCCGGCGCCCGGCGGCTCGAGCCCGGGTAAGTTTTAGACGTCTGCATGCCGCCGGGCGCCATGCCTGCAGGTCGACTCTAGAAAACATG
TTGTCGTA	GGCTAGAACTAGTGGATCCCCCGGCGCCCGGCGGCTCGAGCCCGGGTAAGTTGTCGTAGTCTGCATGCCGCCGGGCGCCATGCCTGCAGGTCGACTCTAGAAAACATG
GTGAGATT	GGCTAGAACTAGTGGATCCCCCGGCGCCCGGCGGCTCGAGCCCGGGTAAGGTGAGATTGTCTGCATGCCGCCGGGCGCCATGCCTGCAGGTCGACTCTAGAAAACATG
TGTCTGAA	GGCTAGAACTAGTGGATCCCCCGGCGCCCGGCGGCTCGAGCCCGGGTAAGTGTCTGAAGTCTGCATGCCGCCGGGCGCCATGCCTGCAGGTCGACTCTAGAAAACATG
CTGTAGTA	GGCTAGAACTAGTGGATCCCCCGGCGCCCGGCGGCTCGAGCCCGGGTAAGCTGTAGTAGTCTGCATGCCGCCGGGCGCCATGCCTGCAGGTCGACTCTAGAAAACATG
CTGAACTA	GGCTAGAACTAGTGGATCCCCCGGCGCCCGGCGGCTCGAGCCCGGGTAAGCTGAACTAGTCTGCATGCCGCCGGGCGCCATGCCTGCAGGTCGACTCTAGAAAACATG
TTGGTGAA	GGCTAGAACTAGTGGATCCCCCGGCGCCCGGCGGCTCGAGCCCGGGTAAGTTGGTGAAGTCTGCATGCCGCCGGGCGCCATGCCTGCAGGTCGACTCTAGAAAACATG
TGTTAGCA	GGCTAGAACTAGTGGATCCCCCGGCGCCCGGCGGCTCGAGCCCGGGTAAGTGTTAGCAGTCTGCATGCCGCCGGGCGCCATGCCTGCAGGTCGACTCTAGAAAACATG
TTGACGAA	GGCTAGAACTAGTGGATCCCCCGGCGCCCGGCGGCTCGAGCCCGGGTAAGTTGACGAAGTCTGCATGCCGCCGGGCGCCATGCCTGCAGGTCGACTCTAGAAAACATG
TTGAGGTC	GGCTAGAACTAGTGGATCCCCCGGCGCCCGGCGGCTCGAGCCCGGGTAAGTTGAGGTCGTCTGCATGCCGCCGGGCGCCATGCCTGCAGGTCGACTCTAGAAAACATG
TTGACAAA	GGCTAGAACTAGTGGATCCCCCGGCGCCCGGCGGCTCGAGCCCGGGTAAGTTGACAAAGTCTGCATGCCGCCGGGCGCCATGCCTGCAGGTCGACTCTAGAAAACATG
TTGACATT	GGCTAGAACTAGTGGATCCCCCGGCGCCCGGCGGCTCGAGCCCGGGTAAGTTGACATTGTCTGCATGCCGCCGGGCGCCATGCCTGCAGGTCGACTCTAGAAAACATG
GTATCGAA	GGCTAGAACTAGTGGATCCCCCGGCGCCCGGCGGCTCGAGCCCGGGTAAGGTATCGAAGTCTGCATGCCGCCGGGCGCCATGCCTGCAGGTCGACTCTAGAAAACATG
TTTAACTA	GGCTAGAACTAGTGGATCCCCCGGCGCCCGGCGGCTCGAGCCCGGGTAAGTTTAACTAGTCTGCATGCCGCCGGGCGCCATGCCTGCAGGTCGACTCTAGAAAACATG
TGTAAGTG	GGCTAGAACTAGTGGATCCCCCGGCGCCCGGCGGCTCGAGCCCGGGTAAGTGTAAGTGGTCTGCATGCCGCCGGGCGCCATGCCTGCAGGTCGACTCTAGAAAACATG
ACGAATAA	GGCTAGAACTAGTGGATCCCCCGGCGCCCGGCGGCTCGAGCCCGGGTAAGACGAATAAGTCTGCATGCCGCCGGGCGCCATGCCTGCAGGTCGACTCTAGAAAACATG
TTGACGAG	GGCTAGAACTAGTGGATCCCCCGGCGCCCGGCGGCTCGAGCCCGGGTAAGTTGACGAGGTCTGCATGCCGCCGGGCGCCATGCCTGCAGGTCGACTCTAGAAAACATG
TCAATGAA	GGCTAGAACTAGTGGATCCCCCGGCGCCCGGCGGCTCGAGCCCGGGTAAGTCAATGAAGTCTGCATGCCGCCGGGCGCCATGCCTGCAGGTCGACTCTAGAAAACATG
TGTAGGGG	GGCTAGAACTAGTGGATCCCCCGGCGCCCGGCGGCTCGAGCCCGGGTAAGTGTAGGGGGTCTGCATGCCGCCGGGCGCCATGCCTGCAGGTCGACTCTAGAAAACATG
CTTAAGAC	GGCTAGAACTAGTGGATCCCCCGGCGCCCGGCGGCTCGAGCCCGGGTAAGCTTAAGACGTCTGCATGCCGCCGGGCGCCATGCCTGCAGGTCGACTCTAGAAAACATG
TCTAAGTA	GGCTAGAACTAGTGGATCCCCCGGCGCCCGGCGGCTCGAGCCCGGGTAAGTCTAAGTAGTCTGCATGCCGCCGGGCGCCATGCCTGCAGGTCGACTCTAGAAAACATG
TGGAAATC	GGCTAGAACTAGTGGATCCCCCGGCGCCCGGCGGCTCGAGCCCGGGTAAGTGGAAATCGTCTGCATGCCGCCGGGCGCCATGCCTGCAGGTCGACTCTAGAAAACATG
CTAGATAA	GGCTAGAACTAGTGGATCCCCCGGCGCCCGGCGGCTCGAGCCCGGGTAAGCTAGATAAGTCTGCATGCCGCCGGGCGCCATGCCTGCAGGTCGACTCTAGAAAACATG
TTCATAGC	GGCTAGAACTAGTGGATCCCCCGGCGCCCGGCGGCTCGAGCCCGGGTAAGTTCATAGCGTCTGCATGCCGCCGGGCGCCATGCCTGCAGGTCGACTCTAGAAAACATG
TGGACGTA	GGCTAGAACTAGTGGATCCCCCGGCGCCCGGCGGCTCGAGCCCGGGTAAGTGGACGTAGTCTGCATGCCGCCGGGCGCCATGCCTGCAGGTCGACTCTAGAAAACATG
TGGAGGTA	GGCTAGAACTAGTGGATCCCCCGGCGCCCGGCGGCTCGAGCCCGGGTAAGTGGAGGTAGTCTGCATGCCGCCGGGCGCCATGCCTGCAGGTCGACTCTAGAAAACATG
TTTAAAAG	GGCTAGAACTAGTGGATCCCCCGGCGCCCGGCGGCTCGAGCCCGGGTAAGTTTAAAAGGTCTGCATGCCGCCGGGCGCCATGCCTGCAGGTCGACTCTAGAAAACATG
ATGGTGTT	GGCTAGAACTAGTGGATCCCCCGGCGCCCGGCGGCTCGAGCCCGGGTAAGATGGTGTTGTCTGCATGCCGCCGGGCGCCATGCCTGCAGGTCGACTCTAGAAAACATG
TTGAAGAA	GGCTAGAACTAGTGGATCCCCCGGCGCCCGGCGGCTCGAGCCCGGGTAAGTTGAAGAAGTCTGCATGCCGCCGGGCGCCATGCCTGCAGGTCGACTCTAGAAAACATG
CTTACATA	GGCTAGAACTAGTGGATCCCCCGGCGCCCGGCGGCTCGAGCCCGGGTAAGCTTACATAGTCTGCATGCCGCCGGGCGCCATGCCTGCAGGTCGACTCTAGAAAACATG
TTAATCTT	GGCTAGAACTAGTGGATCCCCCGGCGCCCGGCGGCTCGAGCCCGGGTAAGTTAATCTTGTCTGCATGCCGCCGGGCGCCATGCCTGCAGGTCGACTCTAGAAAACATG
TGCGAATA	GGCTAGAACTAGTGGATCCCCCGGCGCCCGGCGGCTCGAGCCCGGGTAAGTGCGAATAGTCTGCATGCCGCCGGGCGCCATGCCTGCAGGTCGACTCTAGAAAACATG
TTGAAAAA	GGCTAGAACTAGTGGATCCCCCGGCGCCCGGCGGCTCGAGCCCGGGTAAGTTGAAAAAGTCTGCATGCCGCCGGGCGCCATGCCTGCAGGTCGACTCTAGAAAACATG
TAGAAGCA	GGCTAGAACTAGTGGATCCCCCGGCGCCCGGCGGCTCGAGCCCGGGTAAGTAGAAGCAGTCTGCATGCCGCCGGGCGCCATGCCTGCAGGTCGACTCTAGAAAACATG
TTGCACCC	GGCTAGAACTAGTGGATCCCCCGGCGCCCGGCGGCTCGAGCCCGGGTAAGTTGCACCCGTCTGCATGCCGCCGGGCGCCATGCCTGCAGGTCGACTCTAGAAAACATG
CGTAAGTA	GGCTAGAACTAGTGGATCCCCCGGCGCCCGGCGGCTCGAGCCCGGGTAAGCGTAAGTAGTCTGCATGCCGCCGGGCGCCATGCCTGCAGGTCGACTCTAGAAAACATG
GTTAAAGC	GGCTAGAACTAGTGGATCCCCCGGCGCCCGGCGGCTCGAGCCCGGGTAAGGTTAAAGCGTCTGCATGCCGCCGGGCGCCATGCCTGCAGGTCGACTCTAGAAAACATG
TTTAAGCG	GGCTAGAACTAGTGGATCCCCCGGCGCCCGGCGGCTCGAGCCCGGGTAAGTTTAAGCGGTCTGCATGCCGCCGGGCGCCATGCCTGCAGGTCGACTCTAGAAAACATG
TTGAGTAC	GGCTAGAACTAGTGGATCCCCCGGCGCCCGGCGGCTCGAGCCCGGGTAAGTTGAGTACGTCTGCATGCCGCCGGGCGCCATGCCTGCAGGTCGACTCTAGAAAACATG
GGTAAGTC	GGCTAGAACTAGTGGATCCCCCGGCGCCCGGCGGCTCGAGCCCGGGTAAGGGTAAGTCGTCTGCATGCCGCCGGGCGCCATGCCTGCAGGTCGACTCTAGAAAACATG
TGTTCATT	GGCTAGAACTAGTGGATCCCCCGGCGCCCGGCGGCTCGAGCCCGGGTAAGTGTTCATTGTCTGCATGCCGCCGGGCGCCATGCCTGCAGGTCGACTCTAGAAAACATG
TAGAAGGG	GGCTAGAACTAGTGGATCCCCCGGCGCCCGGCGGCTCGAGCCCGGGTAAGTAGAAGGGGTCTGCATGCCGCCGGGCGCCATGCCTGCAGGTCGACTCTAGAAAACATG
TTGAATCC	GGCTAGAACTAGTGGATCCCCCGGCGCCCGGCGGCTCGAGCCCGGGTAAGTTGAATCCGTCTGCATGCCGCCGGGCGCCATGCCTGCAGGTCGACTCTAGAAAACATG
GGTACGAA	GGCTAGAACTAGTGGATCCCCCGGCGCCCGGCGGCTCGAGCCCGGGTAAGGGTACGAAGTCTGCATGCCGCCGGGCGCCATGCCTGCAGGTCGACTCTAGAAAACATG
ACGGAATC	GGCTAGAACTAGTGGATCCCCCGGCGCCCGGCGGCTCGAGCCCGGGTAAGACGGAATCGTCTGCATGCCGCCGGGCGCCATGCCTGCAGGTCGACTCTAGAAAACATG
TAGAACTC	GGCTAGAACTAGTGGATCCCCCGGCGCCCGGCGGCTCGAGCCCGGGTAAGTAGAACTCGTCTGCATGCCGCCGGGCGCCATGCCTGCAGGTCGACTCTAGAAAACATG
TTGTAATT	GGCTAGAACTAGTGGATCCCCCGGCGCCCGGCGGCTCGAGCCCGGGTAAGTTGTAATTGTCTGCATGCCGCCGGGCGCCATGCCTGCAGGTCGACTCTAGAAAACATG
ATAACGAG	GGCTAGAACTAGTGGATCCCCCGGCGCCCGGCGGCTCGAGCCCGGGTAAGATAACGAGGTCTGCATGCCGCCGGGCGCCATGCCTGCAGGTCGACTCTAGAAAACATG
TGGGAATG	GGCTAGAACTAGTGGATCCCCCGGCGCCCGGCGGCTCGAGCCCGGGTAAGTGGGAATGGTCTGCATGCCGCCGGGCGCCATGCCTGCAGGTCGACTCTAGAAAACATG
TCAAAAAC	GGCTAGAACTAGTGGATCCCCCGGCGCCCGGCGGCTCGAGCCCGGGTAAGTCAAAAACGTCTGCATGCCGCCGGGCGCCATGCCTGCAGGTCGACTCTAGAAAACATG
TCGATGAC	GGCTAGAACTAGTGGATCCCCCGGCGCCCGGCGGCTCGAGCCCGGGTAAGTCGATGACGTCTGCATGCCGCCGGGCGCCATGCCTGCAGGTCGACTCTAGAAAACATG
TTTATGAG	GGCTAGAACTAGTGGATCCCCCGGCGCCCGGCGGCTCGAGCCCGGGTAAGTTTATGAGGTCTGCATGCCGCCGGGCGCCATGCCTGCAGGTCGACTCTAGAAAACATG
GGCTGGTA	GGCTAGAACTAGTGGATCCCCCGGCGCCCGGCGGCTCGAGCCCGGGTAAGGGCTGGTAGTCTGCATGCCGCCGGGCGCCATGCCTGCAGGTCGACTCTAGAAAACATG
TGTTAGCC	GGCTAGAACTAGTGGATCCCCCGGCGCCCGGCGGCTCGAGCCCGGGTAAGTGTTAGCCGTCTGCATGCCGCCGGGCGCCATGCCTGCAGGTCGACTCTAGAAAACATG
TGTGCAAC	GGCTAGAACTAGTGGATCCCCCGGCGCCCGGCGGCTCGAGCCCGGGTAAGTGTGCAACGTCTGCATGCCGCCGGGCGCCATGCCTGCAGGTCGACTCTAGAAAACATG
TGTAAGAT	GGCTAGAACTAGTGGATCCCCCGGCGCCCGGCGGCTCGAGCCCGGGTAAGTGTAAGATGTCTGCATGCCGCCGGGCGCCATGCCTGCAGGTCGACTCTAGAAAACATG
AATAAGAC	GGCTAGAACTAGTGGATCCCCCGGCGCCCGGCGGCTCGAGCCCGGGTAAGAATAAGACGTCTGCATGCCGCCGGGCGCCATGCCTGCAGGTCGACTCTAGAAAACATG
CTTACGGA	GGCTAGAACTAGTGGATCCCCCGGCGCCCGGCGGCTCGAGCCCGGGTAAGCTTACGGAGTCTGCATGCCGCCGGGCGCCATGCCTGCAGGTCGACTCTAGAAAACATG
GTTTCCCC	GGCTAGAACTAGTGGATCCCCCGGCGCCCGGCGGCTCGAGCCCGGGTAAGGTTTCCCCGTCTGCATGCCGCCGGGCGCCATGCCTGCAGGTCGACTCTAGAAAACATG
TTGCTGTC	GGCTAGAACTAGTGGATCCCCCGGCGCCCGGCGGCTCGAGCCCGGGTAAGTTGCTGTCGTCTGCATGCCGCCGGGCGCCATGCCTGCAGGTCGACTCTAGAAAACATG
TTGATTTA	GGCTAGAACTAGTGGATCCCCCGGCGCCCGGCGGCTCGAGCCCGGGTAAGTTGATTTAGTCTGCATGCCGCCGGGCGCCATGCCTGCAGGTCGACTCTAGAAAACATG
ATGTCGAG	GGCTAGAACTAGTGGATCCCCCGGCGCCCGGCGGCTCGAGCCCGGGTAAGATGTCGAGGTCTGCATGCCGCCGGGCGCCATGCCTGCAGGTCGACTCTAGAAAACATG
TGGAAGTC	GGCTAGAACTAGTGGATCCCCCGGCGCCCGGCGGCTCGAGCCCGGGTAAGTGGAAGTCGTCTGCATGCCGCCGGGCGCCATGCCTGCAGGTCGACTCTAGAAAACATG
ATTAAATA	GGCTAGAACTAGTGGATCCCCCGGCGCCCGGCGGCTCGAGCCCGGGTAAGATTAAATAGTCTGCATGCCGCCGGGCGCCATGCCTGCAGGTCGACTCTAGAAAACATG
TGGAAAAC	GGCTAGAACTAGTGGATCCCCCGGCGCCCGGCGGCTCGAGCCCGGGTAAGTGGAAAACGTCTGCATGCCGCCGGGCGCCATGCCTGCAGGTCGACTCTAGAAAACATG
TTAAAAAA	GGCTAGAACTAGTGGATCCCCCGGCGCCCGGCGGCTCGAGCCCGGGTAAGTTAAAAAAGTCTGCATGCCGCCGGGCGCCATGCCTGCAGGTCGACTCTAGAAAACATG
ACTACGTA	GGCTAGAACTAGTGGATCCCCCGGCGCCCGGCGGCTCGAGCCCGGGTAAGACTACGTAGTCTGCATGCCGCCGGGCGCCATGCCTGCAGGTCGACTCTAGAAAACATG
GTGAGGTA	GGCTAGAACTAGTGGATCCCCCGGCGCCCGGCGGCTCGAGCCCGGGTAAGGTGAGGTAGTCTGCATGCCGCCGGGCGCCATGCCTGCAGGTCGACTCTAGAAAACATG
TTGAATCC	GGCTAGAACTAGTGGATCCCCCGGCGCCCGGCGGCTCGAGCCCGGGTAAGTTGAATCCGTCTGCATGCCGCCGGGCGCCATGCCTGCAGGTCGACTCTAGAAAACATG
TGAACGAA	GGCTAGAACTAGTGGATCCCCCGGCGCCCGGCGGCTCGAGCCCGGGTAAGTGAACGAAGTCTGCATGCCGCCGGGCGCCATGCCTGCAGGTCGACTCTAGAAAACATG
ATGACGTA	GGCTAGAACTAGTGGATCCCCCGGCGCCCGGCGGCTCGAGCCCGGGTAAGATGACGTAGTCTGCATGCCGCCGGGCGCCATGCCTGCAGGTCGACTCTAGAAAACATG
TTAAAATA	GGCTAGAACTAGTGGATCCCCCGGCGCCCGGCGGCTCGAGCCCGGGTAAGTTAAAATAGTCTGCATGCCGCCGGGCGCCATGCCTGCAGGTCGACTCTAGAAAACATG
TTTAAGTA	GGCTAGAACTAGTGGATCCCCCGGCGCCCGGCGGCTCGAGCCCGGGTAAGTTTAAGTAGTCTGCATGCCGCCGGGCGCCATGCCTGCAGGTCGACTCTAGAAAACATG
TGGTAGAG	GGCTAGAACTAGTGGATCCCCCGGCGCCCGGCGGCTCGAGCCCGGGTAAGTGGTAGAGGTCTGCATGCCGCCGGGCGCCATGCCTGCAGGTCGACTCTAGAAAACATG
TTGATGCA	GGCTAGAACTAGTGGATCCCCCGGCGCCCGGCGGCTCGAGCCCGGGTAAGTTGATGCAGTCTGCATGCCGCCGGGCGCCATGCCTGCAGGTCGACTCTAGAAAACATG
TTTACATC	GGCTAGAACTAGTGGATCCCCCGGCGCCCGGCGGCTCGAGCCCGGGTAAGTTTACATCGTCTGCATGCCGCCGGGCGCCATGCCTGCAGGTCGACTCTAGAAAACATG
TTAACGGT	GGCTAGAACTAGTGGATCCCCCGGCGCCCGGCGGCTCGAGCCCGGGTAAGTTAACGGTGTCTGCATGCCGCCGGGCGCCATGCCTGCAGGTCGACTCTAGAAAACATG
TGGACGAC	GGCTAGAACTAGTGGATCCCCCGGCGCCCGGCGGCTCGAGCCCGGGTAAGTGGACGACGTCTGCATGCCGCCGGGCGCCATGCCTGCAGGTCGACTCTAGAAAACATG
TAGATTTA	GGCTAGAACTAGTGGATCCCCCGGCGCCCGGCGGCTCGAGCCCGGGTAAGTAGATTTAGTCTGCATGCCGCCGGGCGCCATGCCTGCAGGTCGACTCTAGAAAACATG
TTTACGCA	GGCTAGAACTAGTGGATCCCCCGGCGCCCGGCGGCTCGAGCCCGGGTAAGTTTACGCAGTCTGCATGCCGCCGGGCGCCATGCCTGCAGGTCGACTCTAGAAAACATG
TGGAAGAA	GGCTAGAACTAGTGGATCCCCCGGCGCCCGGCGGCTCGAGCCCGGGTAAGTGGAAGAAGTCTGCATGCCGCCGGGCGCCATGCCTGCAGGTCGACTCTAGAAAACATG
TGTTCACA	GGCTAGAACTAGTGGATCCCCCGGCGCCCGGCGGCTCGAGCCCGGGTAAGTGTTCACAGTCTGCATGCCGCCGGGCGCCATGCCTGCAGGTCGACTCTAGAAAACATG
AATAAAGA	GGCTAGAACTAGTGGATCCCCCGGCGCCCGGCGGCTCGAGCCCGGGTAAGAATAAAGAGTCTGCATGCCGCCGGGCGCCATGCCTGCAGGTCGACTCTAGAAAACATG
GCAAAGCC	GGCTAGAACTAGTGGATCCCCCGGCGCCCGGCGGCTCGAGCCCGGGTAAGGCAAAGCCGTCTGCATGCCGCCGGGCGCCATGCCTGCAGGTCGACTCTAGAAAACATG
GGGGAGTA	GGCTAGAACTAGTGGATCCCCCGGCGCCCGGCGGCTCGAGCCCGGGTAAGGGGGAGTAGTCTGCATGCCGCCGGGCGCCATGCCTGCAGGTCGACTCTAGAAAACATG
ATTACTAA	GGCTAGAACTAGTGGATCCCCCGGCGCCCGGCGGCTCGAGCCCGGGTAAGATTACTAAGTCTGCATGCCGCCGGGCGCCATGCCTGCAGGTCGACTCTAGAAAACATG
GGTAAAGA	GGCTAGAACTAGTGGATCCCCCGGCGCCCGGCGGCTCGAGCCCGGGTAAGGGTAAAGAGTCTGCATGCCGCCGGGCGCCATGCCTGCAGGTCGACTCTAGAAAACATG
GGGCAGTC	GGCTAGAACTAGTGGATCCCCCGGCGCCCGGCGGCTCGAGCCCGGGTAAGGGGCAGTCGTCTGCATGCCGCCGGGCGCCATGCCTGCAGGTCGACTCTAGAAAACATG
TGCTAGAA	GGCTAGAACTAGTGGATCCCCCGGCGCCCGGCGGCTCGAGCCCGGGTAAGTGCTAGAAGTCTGCATGCCGCCGGGCGCCATGCCTGCAGGTCGACTCTAGAAAACATG
TGGATATC	GGCTAGAACTAGTGGATCCCCCGGCGCCCGGCGGCTCGAGCCCGGGTAAGTGGATATCGTCTGCATGCCGCCGGGCGCCATGCCTGCAGGTCGACTCTAGAAAACATG
GTTAAGTT	GGCTAGAACTAGTGGATCCCCCGGCGCCCGGCGGCTCGAGCCCGGGTAAGGTTAAGTTGTCTGCATGCCGCCGGGCGCCATGCCTGCAGGTCGACTCTAGAAAACATG
TTTACGGG	GGCTAGAACTAGTGGATCCCCCGGCGCCCGGCGGCTCGAGCCCGGGTAAGTTTACGGGGTCTGCATGCCGCCGGGCGCCATGCCTGCAGGTCGACTCTAGAAAACATG
TAGAGATT	GGCTAGAACTAGTGGATCCCCCGGCGCCCGGCGGCTCGAGCCCGGGTAAGTAGAGATTGTCTGCATGCCGCCGGGCGCCATGCCTGCAGGTCGACTCTAGAAAACATG
GATAAATA	GGCTAGAACTAGTGGATCCCCCGGCGCCCGGCGGCTCGAGCCCGGGTAAGGATAAATAGTCTGCATGCCGCCGGGCGCCATGCCTGCAGGTCGACTCTAGAAAACATG
TTTCCATA	GGCTAGAACTAGTGGATCCCCCGGCGCCCGGCGGCTCGAGCCCGGGTAAGTTTCCATAGTCTGCATGCCGCCGGGCGCCATGCCTGCAGGTCGACTCTAGAAAACATG
TTTAACTA	GGCTAGAACTAGTGGATCCCCCGGCGCCCGGCGGCTCGAGCCCGGGTAAGTTTAACTAGTCTGCATGCCGCCGGGCGCCATGCCTGCAGGTCGACTCTAGAAAACATG
ATTAAAAT	GGCTAGAACTAGTGGATCCCCCGGCGCCCGGCGGCTCGAGCCCGGGTAAGATTAAAATGTCTGCATGCCGCCGGGCGCCATGCCTGCAGGTCGACTCTAGAAAACATG
TGGACATA	GGCTAGAACTAGTGGATCCCCCGGCGCCCGGCGGCTCGAGCCCGGGTAAGTGGACATAGTCTGCATGCCGCCGGGCGCCATGCCTGCAGGTCGACTCTAGAAAACATG
AAAACATA	GGCTAGAACTAGTGGATCCCCCGGCGCCCGGCGGCTCGAGCCCGGGTAAGAAAACATAGTCTGCATGCCGCCGGGCGCCATGCCTGCAGGTCGACTCTAGAAAACATG
TCGTCATA	GGCTAGAACTAGTGGATCCCCCGGCGCCCGGCGGCTCGAGCCCGGGTAAGTCGTCATAGTCTGCATGCCGCCGGGCGCCATGCCTGCAGGTCGACTCTAGAAAACATG
GTTAAATA	GGCTAGAACTAGTGGATCCCCCGGCGCCCGGCGGCTCGAGCCCGGGTAAGGTTAAATAGTCTGCATGCCGCCGGGCGCCATGCCTGCAGGTCGACTCTAGAAAACATG
TGGACGGA	GGCTAGAACTAGTGGATCCCCCGGCGCCCGGCGGCTCGAGCCCGGGTAAGTGGACGGAGTCTGCATGCCGCCGGGCGCCATGCCTGCAGGTCGACTCTAGAAAACATG
CGGAAATA	GGCTAGAACTAGTGGATCCCCCGGCGCCCGGCGGCTCGAGCCCGGGTAAGCGGAAATAGTCTGCATGCCGCCGGGCGCCATGCCTGCAGGTCGACTCTAGAAAACATG
TGGCTTAA	GGCTAGAACTAGTGGATCCCCCGGCGCCCGGCGGCTCGAGCCCGGGTAAGTGGCTTAAGTCTGCATGCCGCCGGGCGCCATGCCTGCAGGTCGACTCTAGAAAACATG
TTTACTTA	GGCTAGAACTAGTGGATCCCCCGGCGCCCGGCGGCTCGAGCCCGGGTAAGTTTACTTAGTCTGCATGCCGCCGGGCGCCATGCCTGCAGGTCGACTCTAGAAAACATG
TTTAAGGA	GGCTAGAACTAGTGGATCCCCCGGCGCCCGGCGGCTCGAGCCCGGGTAAGTTTAAGGAGTCTGCATGCCGCCGGGCGCCATGCCTGCAGGTCGACTCTAGAAAACATG
CCTGAGCT	GGCTAGAACTAGTGGATCCCCCGGCGCCCGGCGGCTCGAGCCCGGGTAAGCCTGAGCTGTCTGCATGCCGCCGGGCGCCATGCCTGCAGGTCGACTCTAGAAAACATG
TTGACGTA	GGCTAGAACTAGTGGATCCCCCGGCGCCCGGCGGCTCGAGCCCGGGTAAGTTGACGTAGTCTGCATGCCGCCGGGCGCCATGCCTGCAGGTCGACTCTAGAAAACATG
TATGGCTC	GGCTAGAACTAGTGGATCCCCCGGCGCCCGGCGGCTCGAGCCCGGGTAAGTATGGCTCGTCTGCATGCCGCCGGGCGCCATGCCTGCAGGTCGACTCTAGAAAACATG
TCTGCGAT	GGCTAGAACTAGTGGATCCCCCGGCGCCCGGCGGCTCGAGCCCGGGTAAGTCTGCGATGTCTGCATGCCGCCGGGCGCCATGCCTGCAGGTCGACTCTAGAAAACATG
ATGACGTG	GGCTAGAACTAGTGGATCCCCCGGCGCCCGGCGGCTCGAGCCCGGGTAAGATGACGTGGTCTGCATGCCGCCGGGCGCCATGCCTGCAGGTCGACTCTAGAAAACATG
TTGACGTT	GGCTAGAACTAGTGGATCCCCCGGCGCCCGGCGGCTCGAGCCCGGGTAAGTTGACGTTGTCTGCATGCCGCCGGGCGCCATGCCTGCAGGTCGACTCTAGAAAACATG
TTGAAAAC	GGCTAGAACTAGTGGATCCCCCGGCGCCCGGCGGCTCGAGCCCGGGTAAGTTGAAAACGTCTGCATGCCGCCGGGCGCCATGCCTGCAGGTCGACTCTAGAAAACATG
TGTAATAG	GGCTAGAACTAGTGGATCCCCCGGCGCCCGGCGGCTCGAGCCCGGGTAAGTGTAATAGGTCTGCATGCCGCCGGGCGCCATGCCTGCAGGTCGACTCTAGAAAACATG
TGTCAGCA	GGCTAGAACTAGTGGATCCCCCGGCGCCCGGCGGCTCGAGCCCGGGTAAGTGTCAGCAGTCTGCATGCCGCCGGGCGCCATGCCTGCAGGTCGACTCTAGAAAACATG
CGTACCAG	GGCTAGAACTAGTGGATCCCCCGGCGCCCGGCGGCTCGAGCCCGGGTAAGCGTACCAGGTCTGCATGCCGCCGGGCGCCATGCCTGCAGGTCGACTCTAGAAAACATG
TGTTAATA	GGCTAGAACTAGTGGATCCCCCGGCGCCCGGCGGCTCGAGCCCGGGTAAGTGTTAATAGTCTGCATGCCGCCGGGCGCCATGCCTGCAGGTCGACTCTAGAAAACATG
TCTAATTA	GGCTAGAACTAGTGGATCCCCCGGCGCCCGGCGGCTCGAGCCCGGGTAAGTCTAATTAGTCTGCATGCCGCCGGGCGCCATGCCTGCAGGTCGACTCTAGAAAACATG
TGTACGTA	GGCTAGAACTAGTGGATCCCCCGGCGCCCGGCGGCTCGAGCCCGGGTAAGTGTACGTAGTCTGCATGCCGCCGGGCGCCATGCCTGCAGGTCGACTCTAGAAAACATG
TTGTAATA	GGCTAGAACTAGTGGATCCCCCGGCGCCCGGCGGCTCGAGCCCGGGTAAGTTGTAATAGTCTGCATGCCGCCGGGCGCCATGCCTGCAGGTCGACTCTAGAAAACATG
GCTACACC	GGCTAGAACTAGTGGATCCCCCGGCGCCCGGCGGCTCGAGCCCGGGTAAGGCTACACCGTCTGCATGCCGCCGGGCGCCATGCCTGCAGGTCGACTCTAGAAAACATG
TTGAAATA	GGCTAGAACTAGTGGATCCCCCGGCGCCCGGCGGCTCGAGCCCGGGTAAGTTGAAATAGTCTGCATGCCGCCGGGCGCCATGCCTGCAGGTCGACTCTAGAAAACATG
TACACGAC	GGCTAGAACTAGTGGATCCCCCGGCGCCCGGCGGCTCGAGCCCGGGTAAGTACACGACGTCTGCATGCCGCCGGGCGCCATGCCTGCAGGTCGACTCTAGAAAACATG
AGGGAGAA	GGCTAGAACTAGTGGATCCCCCGGCGCCCGGCGGCTCGAGCCCGGGTAAGAGGGAGAAGTCTGCATGCCGCCGGGCGCCATGCCTGCAGGTCGACTCTAGAAAACATG
AAGACAAC	GGCTAGAACTAGTGGATCCCCCGGCGCCCGGCGGCTCGAGCCCGGGTAAGAAGACAACGTCTGCATGCCGCCGGGCGCCATGCCTGCAGGTCGACTCTAGAAAACATG
TCTAAATC	GGCTAGAACTAGTGGATCCCCCGGCGCCCGGCGGCTCGAGCCCGGGTAAGTCTAAATCGTCTGCATGCCGCCGGGCGCCATGCCTGCAGGTCGACTCTAGAAAACATG
TATACCTA	GGCTAGAACTAGTGGATCCCCCGGCGCCCGGCGGCTCGAGCCCGGGTAAGTATACCTAGTCTGCATGCCGCCGGGCGCCATGCCTGCAGGTCGACTCTAGAAAACATG
AATACGTC	GGCTAGAACTAGTGGATCCCCCGGCGCCCGGCGGCTCGAGCCCGGGTAAGAATACGTCGTCTGCATGCCGCCGGGCGCCATGCCTGCAGGTCGACTCTAGAAAACATG
TAGAAATC	GGCTAGAACTAGTGGATCCCCCGGCGCCCGGCGGCTCGAGCCCGGGTAAGTAGAAATCGTCTGCATGCCGCCGGGCGCCATGCCTGCAGGTCGACTCTAGAAAACATG
TTGAGGTC	GGCTAGAACTAGTGGATCCCCCGGCGCCCGGCGGCTCGAGCCCGGGTAAGTTGAGGTCGTCTGCATGCCGCCGGGCGCCATGCCTGCAGGTCGACTCTAGAAAACATG
TTACCTCC	GGCTAGAACTAGTGGATCCCCCGGCGCCCGGCGGCTCGAGCCCGGGTAAGTTACCTCCGTCTGCATGCCGCCGGGCGCCATGCCTGCAGGTCGACTCTAGAAAACATG
TCGAAAAC	GGCTAGAACTAGTGGATCCCCCGGCGCCCGGCGGCTCGAGCCCGGGTAAGTCGAAAACGTCTGCATGCCGCCGGGCGCCATGCCTGCAGGTCGACTCTAGAAAACATG
ATGTCTTA	GGCTAGAACTAGTGGATCCCCCGGCGCCCGGCGGCTCGAGCCCGGGTAAGATGTCTTAGTCTGCATGCCGCCGGGCGCCATGCCTGCAGGTCGACTCTAGAAAACATG
TACAAGAA	GGCTAGAACTAGTGGATCCCCCGGCGCCCGGCGGCTCGAGCCCGGGTAAGTACAAGAAGTCTGCATGCCGCCGGGCGCCATGCCTGCAGGTCGACTCTAGAAAACATG
TTGAAGTA	GGCTAGAACTAGTGGATCCCCCGGCGCCCGGCGGCTCGAGCCCGGGTAAGTTGAAGTAGTCTGCATGCCGCCGGGCGCCATGCCTGCAGGTCGACTCTAGAAAACATG
TGGAAAAG	GGCTAGAACTAGTGGATCCCCCGGCGCCCGGCGGCTCGAGCCCGGGTAAGTGGAAAAGGTCTGCATGCCGCCGGGCGCCATGCCTGCAGGTCGACTCTAGAAAACATG
CAGGGGTG	GGCTAGAACTAGTGGATCCCCCGGCGCCCGGCGGCTCGAGCCCGGGTAAGCAGGGGTGGTCTGCATGCCGCCGGGCGCCATGCCTGCAGGTCGACTCTAGAAAACATG
TGAACGAC	GGCTAGAACTAGTGGATCCCCCGGCGCCCGGCGGCTCGAGCCCGGGTAAGTGAACGACGTCTGCATGCCGCCGGGCGCCATGCCTGCAGGTCGACTCTAGAAAACATG
AGTAAATA	GGCTAGAACTAGTGGATCCCCCGGCGCCCGGCGGCTCGAGCCCGGGTAAGAGTAAATAGTCTGCATGCCGCCGGGCGCCATGCCTGCAGGTCGACTCTAGAAAACATG
TTCAATGA	GGCTAGAACTAGTGGATCCCCCGGCGCCCGGCGGCTCGAGCCCGGGTAAGTTCAATGAGTCTGCATGCCGCCGGGCGCCATGCCTGCAGGTCGACTCTAGAAAACATG
AAGACATG	GGCTAGAACTAGTGGATCCCCCGGCGCCCGGCGGCTCGAGCCCGGGTAAGAAGACATGGTCTGCATGCCGCCGGGCGCCATGCCTGCAGGTCGACTCTAGAAAACATG
TTTTCGTT	GGCTAGAACTAGTGGATCCCCCGGCGCCCGGCGGCTCGAGCCCGGGTAAGTTTTCGTTGTCTGCATGCCGCCGGGCGCCATGCCTGCAGGTCGACTCTAGAAAACATG
TTGACAAA	GGCTAGAACTAGTGGATCCCCCGGCGCCCGGCGGCTCGAGCCCGGGTAAGTTGACAAAGTCTGCATGCCGCCGGGCGCCATGCCTGCAGGTCGACTCTAGAAAACATG
TGTTAATC	GGCTAGAACTAGTGGATCCCCCGGCGCCCGGCGGCTCGAGCCCGGGTAAGTGTTAATCGTCTGCATGCCGCCGGGCGCCATGCCTGCAGGTCGACTCTAGAAAACATG
TAGAAGCC	GGCTAGAACTAGTGGATCCCCCGGCGCCCGGCGGCTCGAGCCCGGGTAAGTAGAAGCCGTCTGCATGCCGCCGGGCGCCATGCCTGCAGGTCGACTCTAGAAAACATG
CTTTAAGA	GGCTAGAACTAGTGGATCCCCCGGCGCCCGGCGGCTCGAGCCCGGGTAAGCTTTAAGAGTCTGCATGCCGCCGGGCGCCATGCCTGCAGGTCGACTCTAGAAAACATG
TGGCACAA	GGCTAGAACTAGTGGATCCCCCGGCGCCCGGCGGCTCGAGCCCGGGTAAGTGGCACAAGTCTGCATGCCGCCGGGCGCCATGCCTGCAGGTCGACTCTAGAAAACATG
TGCAAAAC	GGCTAGAACTAGTGGATCCCCCGGCGCCCGGCGGCTCGAGCCCGGGTAAGTGCAAAACGTCTGCATGCCGCCGGGCGCCATGCCTGCAGGTCGACTCTAGAAAACATG
TGGAACGA	GGCTAGAACTAGTGGATCCCCCGGCGCCCGGCGGCTCGAGCCCGGGTAAGTGGAACGAGTCTGCATGCCGCCGGGCGCCATGCCTGCAGGTCGACTCTAGAAAACATG
GTTACAAC	GGCTAGAACTAGTGGATCCCCCGGCGCCCGGCGGCTCGAGCCCGGGTAAGGTTACAACGTCTGCATGCCGCCGGGCGCCATGCCTGCAGGTCGACTCTAGAAAACATG
TTGCCGTA	GGCTAGAACTAGTGGATCCCCCGGCGCCCGGCGGCTCGAGCCCGGGTAAGTTGCCGTAGTCTGCATGCCGCCGGGCGCCATGCCTGCAGGTCGACTCTAGAAAACATG
TTGAAGCC	GGCTAGAACTAGTGGATCCCCCGGCGCCCGGCGGCTCGAGCCCGGGTAAGTTGAAGCCGTCTGCATGCCGCCGGGCGCCATGCCTGCAGGTCGACTCTAGAAAACATG
TTGACTTC	GGCTAGAACTAGTGGATCCCCCGGCGCCCGGCGGCTCGAGCCCGGGTAAGTTGACTTCGTCTGCATGCCGCCGGGCGCCATGCCTGCAGGTCGACTCTAGAAAACATG
TTTTAGTA	GGCTAGAACTAGTGGATCCCCCGGCGCCCGGCGGCTCGAGCCCGGGTAAGTTTTAGTAGTCTGCATGCCGCCGGGCGCCATGCCTGCAGGTCGACTCTAGAAAACATG
TTGAAGTA	GGCTAGAACTAGTGGATCCCCCGGCGCCCGGCGGCTCGAGCCCGGGTAAGTTGAAGTAGTCTGCATGCCGCCGGGCGCCATGCCTGCAGGTCGACTCTAGAAAACATG
TTTACGAC	GGCTAGAACTAGTGGATCCCCCGGCGCCCGGCGGCTCGAGCCCGGGTAAGTTTACGACGTCTGCATGCCGCCGGGCGCCATGCCTGCAGGTCGACTCTAGAAAACATG
TGTAACTA	GGCTAGAACTAGTGGATCCCCCGGCGCCCGGCGGCTCGAGCCCGGGTAAGTGTAACTAGTCTGCATGCCGCCGGGCGCCATGCCTGCAGGTCGACTCTAGAAAACATG
TTGCAGCC	GGCTAGAACTAGTGGATCCCCCGGCGCCCGGCGGCTCGAGCCCGGGTAAGTTGCAGCCGTCTGCATGCCGCCGGGCGCCATGCCTGCAGGTCGACTCTAGAAAACATG
GTGACGCC	GGCTAGAACTAGTGGATCCCCCGGCGCCCGGCGGCTCGAGCCCGGGTAAGGTGACGCCGTCTGCATGCCGCCGGGCGCCATGCCTGCAGGTCGACTCTAGAAAACATG
TTGTAGAA	GGCTAGAACTAGTGGATCCCCCGGCGCCCGGCGGCTCGAGCCCGGGTAAGTTGTAGAAGTCTGCATGCCGCCGGGCGCCATGCCTGCAGGTCGACTCTAGAAAACATG
TGAAAATA	GGCTAGAACTAGTGGATCCCCCGGCGCCCGGCGGCTCGAGCCCGGGTAAGTGAAAATAGTCTGCATGCCGCCGGGCGCCATGCCTGCAGGTCGACTCTAGAAAACATG
TGTCAAAT	GGCTAGAACTAGTGGATCCCCCGGCGCCCGGCGGCTCGAGCCCGGGTAAGTGTCAAATGTCTGCATGCCGCCGGGCGCCATGCCTGCAGGTCGACTCTAGAAAACATG
TTGCACAC	GGCTAGAACTAGTGGATCCCCCGGCGCCCGGCGGCTCGAGCCCGGGTAAGTTGCACACGTCTGCATGCCGCCGGGCGCCATGCCTGCAGGTCGACTCTAGAAAACATG
TTGATGTC	GGCTAGAACTAGTGGATCCCCCGGCGCCCGGCGGCTCGAGCCCGGGTAAGTTGATGTCGTCTGCATGCCGCCGGGCGCCATGCCTGCAGGTCGACTCTAGAAAACATG
GGTAAATA	GGCTAGAACTAGTGGATCCCCCGGCGCCCGGCGGCTCGAGCCCGGGTAAGGGTAAATAGTCTGCATGCCGCCGGGCGCCATGCCTGCAGGTCGACTCTAGAAAACATG
TGTAGATT	GGCTAGAACTAGTGGATCCCCCGGCGCCCGGCGGCTCGAGCCCGGGTAAGTGTAGATTGTCTGCATGCCGCCGGGCGCCATGCCTGCAGGTCGACTCTAGAAAACATG
CTGACCTC	GGCTAGAACTAGTGGATCCCCCGGCGCCCGGCGGCTCGAGCCCGGGTAAGCTGACCTCGTCTGCATGCCGCCGGGCGCCATGCCTGCAGGTCGACTCTAGAAAACATG
TTTTCTTT	GGCTAGAACTAGTGGATCCCCCGGCGCCCGGCGGCTCGAGCCCGGGTAAGTTTTCTTTGTCTGCATGCCGCCGGGCGCCATGCCTGCAGGTCGACTCTAGAAAACATG
TGAAAAAA	GGCTAGAACTAGTGGATCCCCCGGCGCCCGGCGGCTCGAGCCCGGGTAAGTGAAAAAAGTCTGCATGCCGCCGGGCGCCATGCCTGCAGGTCGACTCTAGAAAACATG
TTGAAAAA	GGCTAGAACTAGTGGATCCCCCGGCGCCCGGCGGCTCGAGCCCGGGTAAGTTGAAAAAGTCTGCATGCCGCCGGGCGCCATGCCTGCAGGTCGACTCTAGAAAACATG
TTGACAGA	GGCTAGAACTAGTGGATCCCCCGGCGCCCGGCGGCTCGAGCCCGGGTAAGTTGACAGAGTCTGCATGCCGCCGGGCGCCATGCCTGCAGGTCGACTCTAGAAAACATG
TCGAAAGA	GGCTAGAACTAGTGGATCCCCCGGCGCCCGGCGGCTCGAGCCCGGGTAAGTCGAAAGAGTCTGCATGCCGCCGGGCGCCATGCCTGCAGGTCGACTCTAGAAAACATG
CTGAAGAA	GGCTAGAACTAGTGGATCCCCCGGCGCCCGGCGGCTCGAGCCCGGGTAAGCTGAAGAAGTCTGCATGCCGCCGGGCGCCATGCCTGCAGGTCGACTCTAGAAAACATG
TAGTAATG	GGCTAGAACTAGTGGATCCCCCGGCGCCCGGCGGCTCGAGCCCGGGTAAGTAGTAATGGTCTGCATGCCGCCGGGCGCCATGCCTGCAGGTCGACTCTAGAAAACATG
TGTACGTA	GGCTAGAACTAGTGGATCCCCCGGCGCCCGGCGGCTCGAGCCCGGGTAAGTGTACGTAGTCTGCATGCCGCCGGGCGCCATGCCTGCAGGTCGACTCTAGAAAACATG
AGTATAAA	GGCTAGAACTAGTGGATCCCCCGGCGCCCGGCGGCTCGAGCCCGGGTAAGAGTATAAAGTCTGCATGCCGCCGGGCGCCATGCCTGCAGGTCGACTCTAGAAAACATG
TTGTAGTA	GGCTAGAACTAGTGGATCCCCCGGCGCCCGGCGGCTCGAGCCCGGGTAAGTTGTAGTAGTCTGCATGCCGCCGGGCGCCATGCCTGCAGGTCGACTCTAGAAAACATG
ATGATATC	GGCTAGAACTAGTGGATCCCCCGGCGCCCGGCGGCTCGAGCCCGGGTAAGATGATATCGTCTGCATGCCGCCGGGCGCCATGCCTGCAGGTCGACTCTAGAAAACATG
GTGATGAA	GGCTAGAACTAGTGGATCCCCCGGCGCCCGGCGGCTCGAGCCCGGGTAAGGTGATGAAGTCTGCATGCCGCCGGGCGCCATGCCTGCAGGTCGACTCTAGAAAACATG
TGTATGAA	GGCTAGAACTAGTGGATCCCCCGGCGCCCGGCGGCTCGAGCCCGGGTAAGTGTATGAAGTCTGCATGCCGCCGGGCGCCATGCCTGCAGGTCGACTCTAGAAAACATG
TAAACGTA	GGCTAGAACTAGTGGATCCCCCGGCGCCCGGCGGCTCGAGCCCGGGTAAGTAAACGTAGTCTGCATGCCGCCGGGCGCCATGCCTGCAGGTCGACTCTAGAAAACATG
TGAAACAC	GGCTAGAACTAGTGGATCCCCCGGCGCCCGGCGGCTCGAGCCCGGGTAAGTGAAACACGTCTGCATGCCGCCGGGCGCCATGCCTGCAGGTCGACTCTAGAAAACATG
TGCACACA	GGCTAGAACTAGTGGATCCCCCGGCGCCCGGCGGCTCGAGCCCGGGTAAGTGCACACAGTCTGCATGCCGCCGGGCGCCATGCCTGCAGGTCGACTCTAGAAAACATG
TCTAAGTC	GGCTAGAACTAGTGGATCCCCCGGCGCCCGGCGGCTCGAGCCCGGGTAAGTCTAAGTCGTCTGCATGCCGCCGGGCGCCATGCCTGCAGGTCGACTCTAGAAAACATG
TTGATTAT	GGCTAGAACTAGTGGATCCCCCGGCGCCCGGCGGCTCGAGCCCGGGTAAGTTGATTATGTCTGCATGCCGCCGGGCGCCATGCCTGCAGGTCGACTCTAGAAAACATG
TATACGTA	GGCTAGAACTAGTGGATCCCCCGGCGCCCGGCGGCTCGAGCCCGGGTAAGTATACGTAGTCTGCATGCCGCCGGGCGCCATGCCTGCAGGTCGACTCTAGAAAACATG
CTGGAATA	GGCTAGAACTAGTGGATCCCCCGGCGCCCGGCGGCTCGAGCCCGGGTAAGCTGGAATAGTCTGCATGCCGCCGGGCGCCATGCCTGCAGGTCGACTCTAGAAAACATG
TTTAAGAT	GGCTAGAACTAGTGGATCCCCCGGCGCCCGGCGGCTCGAGCCCGGGTAAGTTTAAGATGTCTGCATGCCGCCGGGCGCCATGCCTGCAGGTCGACTCTAGAAAACATG
TGGAAGGC	GGCTAGAACTAGTGGATCCCCCGGCGCCCGGCGGCTCGAGCCCGGGTAAGTGGAAGGCGTCTGCATGCCGCCGGGCGCCATGCCTGCAGGTCGACTCTAGAAAACATG
GCTTAACG	GGCTAGAACTAGTGGATCCCCCGGCGCCCGGCGGCTCGAGCCCGGGTAAGGCTTAACGGTCTGCATGCCGCCGGGCGCCATGCCTGCAGGTCGACTCTAGAAAACATG
TGGACATC	GGCTAGAACTAGTGGATCCCCCGGCGCCCGGCGGCTCGAGCCCGGGTAAGTGGACATCGTCTGCATGCCGCCGGGCGCCATGCCTGCAGGTCGACTCTAGAAAACATG
TGCTATAT	GGCTAGAACTAGTGGATCCCCCGGCGCCCGGCGGCTCGAGCCCGGGTAAGTGCTATATGTCTGCATGCCGCCGGGCGCCATGCCTGCAGGTCGACTCTAGAAAACATG
TTTAATTA	GGCTAGAACTAGTGGATCCCCCGGCGCCCGGCGGCTCGAGCCCGGGTAAGTTTAATTAGTCTGCATGCCGCCGGGCGCCATGCCTGCAGGTCGACTCTAGAAAACATG
TTTACAAA	GGCTAGAACTAGTGGATCCCCCGGCGCCCGGCGGCTCGAGCCCGGGTAAGTTTACAAAGTCTGCATGCCGCCGGGCGCCATGCCTGCAGGTCGACTCTAGAAAACATG
ATGCAGTA	GGCTAGAACTAGTGGATCCCCCGGCGCCCGGCGGCTCGAGCCCGGGTAAGATGCAGTAGTCTGCATGCCGCCGGGCGCCATGCCTGCAGGTCGACTCTAGAAAACATG
TTTAGATA	GGCTAGAACTAGTGGATCCCCCGGCGCCCGGCGGCTCGAGCCCGGGTAAGTTTAGATAGTCTGCATGCCGCCGGGCGCCATGCCTGCAGGTCGACTCTAGAAAACATG
GCGACAAA	GGCTAGAACTAGTGGATCCCCCGGCGCCCGGCGGCTCGAGCCCGGGTAAGGCGACAAAGTCTGCATGCCGCCGGGCGCCATGCCTGCAGGTCGACTCTAGAAAACATG
ATGAAGAA	GGCTAGAACTAGTGGATCCCCCGGCGCCCGGCGGCTCGAGCCCGGGTAAGATGAAGAAGTCTGCATGCCGCCGGGCGCCATGCCTGCAGGTCGACTCTAGAAAACATG
TTTAACTA	GGCTAGAACTAGTGGATCCCCCGGCGCCCGGCGGCTCGAGCCCGGGTAAGTTTAACTAGTCTGCATGCCGCCGGGCGCCATGCCTGCAGGTCGACTCTAGAAAACATG
GTTTATTT	GGCTAGAACTAGTGGATCCCCCGGCGCCCGGCGGCTCGAGCCCGGGTAAGGTTTATTTGTCTGCATGCCGCCGGGCGCCATGCCTGCAGGTCGACTCTAGAAAACATG
TGTAACAA	GGCTAGAACTAGTGGATCCCCCGGCGCCCGGCGGCTCGAGCCCGGGTAAGTGTAACAAGTCTGCATGCCGCCGGGCGCCATGCCTGCAGGTCGACTCTAGAAAACATG
TGGCTAAA	GGCTAGAACTAGTGGATCCCCCGGCGCCCGGCGGCTCGAGCCCGGGTAAGTGGCTAAAGTCTGCATGCCGCCGGGCGCCATGCCTGCAGGTCGACTCTAGAAAACATG
CTCAATAT	GGCTAGAACTAGTGGATCCCCCGGCGCCCGGCGGCTCGAGCCCGGGTAAGCTCAATATGTCTGCATGCCGCCGGGCGCCATGCCTGCAGGTCGACTCTAGAAAACATG
TAGATGTT	GGCTAGAACTAGTGGATCCCCCGGCGCCCGGCGGCTCGAGCCCGGGTAAGTAGATGTTGTCTGCATGCCGCCGGGCGCCATGCCTGCAGGTCGACTCTAGAAAACATG
TTACGTAA	GGCTAGAACTAGTGGATCCCCCGGCGCCCGGCGGCTCGAGCCCGGGTAAGTTACGTAAGTCTGCATGCCGCCGGGCGCCATGCCTGCAGGTCGACTCTAGAAAACATG
TTGGAGAC	GGCTAGAACTAGTGGATCCCCCGGCGCCCGGCGGCTCGAGCCCGGGTAAGTTGGAGACGTCTGCATGCCGCCGGGCGCCATGCCTGCAGGTCGACTCTAGAAAACATG
TATAGGTA	GGCTAGAACTAGTGGATCCCCCGGCGCCCGGCGGCTCGAGCCCGGGTAAGTATAGGTAGTCTGCATGCCGCCGGGCGCCATGCCTGCAGGTCGACTCTAGAAAACATG
GTGACGGA	GGCTAGAACTAGTGGATCCCCCGGCGCCCGGCGGCTCGAGCCCGGGTAAGGTGACGGAGTCTGCATGCCGCCGGGCGCCATGCCTGCAGGTCGACTCTAGAAAACATG
TTTAAATA	GGCTAGAACTAGTGGATCCCCCGGCGCCCGGCGGCTCGAGCCCGGGTAAGTTTAAATAGTCTGCATGCCGCCGGGCGCCATGCCTGCAGGTCGACTCTAGAAAACATG
TGGCGGAA	GGCTAGAACTAGTGGATCCCCCGGCGCCCGGCGGCTCGAGCCCGGGTAAGTGGCGGAAGTCTGCATGCCGCCGGGCGCCATGCCTGCAGGTCGACTCTAGAAAACATG
GATAGCTA	GGCTAGAACTAGTGGATCCCCCGGCGCCCGGCGGCTCGAGCCCGGGTAAGGATAGCTAGTCTGCATGCCGCCGGGCGCCATGCCTGCAGGTCGACTCTAGAAAACATG
TGCACGTC	GGCTAGAACTAGTGGATCCCCCGGCGCCCGGCGGCTCGAGCCCGGGTAAGTGCACGTCGTCTGCATGCCGCCGGGCGCCATGCCTGCAGGTCGACTCTAGAAAACATG
ACTAAACA	GGCTAGAACTAGTGGATCCCCCGGCGCCCGGCGGCTCGAGCCCGGGTAAGACTAAACAGTCTGCATGCCGCCGGGCGCCATGCCTGCAGGTCGACTCTAGAAAACATG
TTTTAGTA	GGCTAGAACTAGTGGATCCCCCGGCGCCCGGCGGCTCGAGCCCGGGTAAGTTTTAGTAGTCTGCATGCCGCCGGGCGCCATGCCTGCAGGTCGACTCTAGAAAACATG
AGGAACAA	GGCTAGAACTAGTGGATCCCCCGGCGCCCGGCGGCTCGAGCCCGGGTAAGAGGAACAAGTCTGCATGCCGCCGGGCGCCATGCCTGCAGGTCGACTCTAGAAAACATG
TTACTATA	GGCTAGAACTAGTGGATCCCCCGGCGCCCGGCGGCTCGAGCCCGGGTAAGTTACTATAGTCTGCATGCCGCCGGGCGCCATGCCTGCAGGTCGACTCTAGAAAACATG
TTCAGTTA	GGCTAGAACTAGTGGATCCCCCGGCGCCCGGCGGCTCGAGCCCGGGTAAGTTCAGTTAGTCTGCATGCCGCCGGGCGCCATGCCTGCAGGTCGACTCTAGAAAACATG
TGGATAAA	GGCTAGAACTAGTGGATCCCCCGGCGCCCGGCGGCTCGAGCCCGGGTAAGTGGATAAAGTCTGCATGCCGCCGGGCGCCATGCCTGCAGGTCGACTCTAGAAAACATG
TGGCCGAA	GGCTAGAACTAGTGGATCCCCCGGCGCCCGGCGGCTCGAGCCCGGGTAAGTGGCCGAAGTCTGCATGCCGCCGGGCGCCATGCCTGCAGGTCGACTCTAGAAAACATG
TGGACGAC	GGCTAGAACTAGTGGATCCCCCGGCGCCCGGCGGCTCGAGCCCGGGTAAGTGGACGACGTCTGCATGCCGCCGGGCGCCATGCCTGCAGGTCGACTCTAGAAAACATG
ATGAACTA	GGCTAGAACTAGTGGATCCCCCGGCGCCCGGCGGCTCGAGCCCGGGTAAGATGAACTAGTCTGCATGCCGCCGGGCGCCATGCCTGCAGGTCGACTCTAGAAAACATG
TGTAAACC	GGCTAGAACTAGTGGATCCCCCGGCGCCCGGCGGCTCGAGCCCGGGTAAGTGTAAACCGTCTGCATGCCGCCGGGCGCCATGCCTGCAGGTCGACTCTAGAAAACATG
TAGCCCCC	GGCTAGAACTAGTGGATCCCCCGGCGCCCGGCGGCTCGAGCCCGGGTAAGTAGCCCCCGTCTGCATGCCGCCGGGCGCCATGCCTGCAGGTCGACTCTAGAAAACATG
TTTTATAA	GGCTAGAACTAGTGGATCCCCCGGCGCCCGGCGGCTCGAGCCCGGGTAAGTTTTATAAGTCTGCATGCCGCCGGGCGCCATGCCTGCAGGTCGACTCTAGAAAACATG
TGGACATA	GGCTAGAACTAGTGGATCCCCCGGCGCCCGGCGGCTCGAGCCCGGGTAAGTGGACATAGTCTGCATGCCGCCGGGCGCCATGCCTGCAGGTCGACTCTAGAAAACATG
TTTAAAGG	GGCTAGAACTAGTGGATCCCCCGGCGCCCGGCGGCTCGAGCCCGGGTAAGTTTAAAGGGTCTGCATGCCGCCGGGCGCCATGCCTGCAGGTCGACTCTAGAAAACATG
TTTATGAT	GGCTAGAACTAGTGGATCCCCCGGCGCCCGGCGGCTCGAGCCCGGGTAAGTTTATGATGTCTGCATGCCGCCGGGCGCCATGCCTGCAGGTCGACTCTAGAAAACATG
TGTTAGAT	GGCTAGAACTAGTGGATCCCCCGGCGCCCGGCGGCTCGAGCCCGGGTAAGTGTTAGATGTCTGCATGCCGCCGGGCGCCATGCCTGCAGGTCGACTCTAGAAAACATG
CCGATATC	GGCTAGAACTAGTGGATCCCCCGGCGCCCGGCGGCTCGAGCCCGGGTAAGCCGATATCGTCTGCATGCCGCCGGGCGCCATGCCTGCAGGTCGACTCTAGAAAACATG
TTGATCAT	GGCTAGAACTAGTGGATCCCCCGGCGCCCGGCGGCTCGAGCCCGGGTAAGTTGATCATGTCTGCATGCCGCCGGGCGCCATGCCTGCAGGTCGACTCTAGAAAACATG
CTGGACAA	GGCTAGAACTAGTGGATCCCCCGGCGCCCGGCGGCTCGAGCCCGGGTAAGCTGGACAAGTCTGCATGCCGCCGGGCGCCATGCCTGCAGGTCGACTCTAGAAAACATG
TTGGAGAA	GGCTAGAACTAGTGGATCCCCCGGCGCCCGGCGGCTCGAGCCCGGGTAAGTTGGAGAAGTCTGCATGCCGCCGGGCGCCATGCCTGCAGGTCGACTCTAGAAAACATG
TTGTTTAA	GGCTAGAACTAGTGGATCCCCCGGCGCCCGGCGGCTCGAGCCCGGGTAAGTTGTTTAAGTCTGCATGCCGCCGGGCGCCATGCCTGCAGGTCGACTCTAGAAAACATG
TCTAAAAA	GGCTAGAACTAGTGGATCCCCCGGCGCCCGGCGGCTCGAGCCCGGGTAAGTCTAAAAAGTCTGCATGCCGCCGGGCGCCATGCCTGCAGGTCGACTCTAGAAAACATG
CTTAAATA	GGCTAGAACTAGTGGATCCCCCGGCGCCCGGCGGCTCGAGCCCGGGTAAGCTTAAATAGTCTGCATGCCGCCGGGCGCCATGCCTGCAGGTCGACTCTAGAAAACATG
GCAGTGAA	GGCTAGAACTAGTGGATCCCCCGGCGCCCGGCGGCTCGAGCCCGGGTAAGGCAGTGAAGTCTGCATGCCGCCGGGCGCCATGCCTGCAGGTCGACTCTAGAAAACATG
TTTCGATT	GGCTAGAACTAGTGGATCCCCCGGCGCCCGGCGGCTCGAGCCCGGGTAAGTTTCGATTGTCTGCATGCCGCCGGGCGCCATGCCTGCAGGTCGACTCTAGAAAACATG
CCGACGTA	GGCTAGAACTAGTGGATCCCCCGGCGCCCGGCGGCTCGAGCCCGGGTAAGCCGACGTAGTCTGCATGCCGCCGGGCGCCATGCCTGCAGGTCGACTCTAGAAAACATG
GTGATTAA	GGCTAGAACTAGTGGATCCCCCGGCGCCCGGCGGCTCGAGCCCGGGTAAGGTGATTAAGTCTGCATGCCGCCGGGCGCCATGCCTGCAGGTCGACTCTAGAAAACATG
TTGGAATA	GGCTAGAACTAGTGGATCCCCCGGCGCCCGGCGGCTCGAGCCCGGGTAAGTTGGAATAGTCTGCATGCCGCCGGGCGCCATGCCTGCAGGTCGACTCTAGAAAACATG
TTGAAATA	GGCTAGAACTAGTGGATCCCCCGGCGCCCGGCGGCTCGAGCCCGGGTAAGTTGAAATAGTCTGCATGCCGCCGGGCGCCATGCCTGCAGGTCGACTCTAGAAAACATG
TGGAACTA	GGCTAGAACTAGTGGATCCCCCGGCGCCCGGCGGCTCGAGCCCGGGTAAGTGGAACTAGTCTGCATGCCGCCGGGCGCCATGCCTGCAGGTCGACTCTAGAAAACATG
TTAAAGGA	GGCTAGAACTAGTGGATCCCCCGGCGCCCGGCGGCTCGAGCCCGGGTAAGTTAAAGGAGTCTGCATGCCGCCGGGCGCCATGCCTGCAGGTCGACTCTAGAAAACATG
TAGAAATA	GGCTAGAACTAGTGGATCCCCCGGCGCCCGGCGGCTCGAGCCCGGGTAAGTAGAAATAGTCTGCATGCCGCCGGGCGCCATGCCTGCAGGTCGACTCTAGAAAACATG
TTTAAACG	GGCTAGAACTAGTGGATCCCCCGGCGCCCGGCGGCTCGAGCCCGGGTAAGTTTAAACGGTCTGCATGCCGCCGGGCGCCATGCCTGCAGGTCGACTCTAGAAAACATG
TAGCAGTA	GGCTAGAACTAGTGGATCCCCCGGCGCCCGGCGGCTCGAGCCCGGGTAAGTAGCAGTAGTCTGCATGCCGCCGGGCGCCATGCCTGCAGGTCGACTCTAGAAAACATG
TGGTAATC	GGCTAGAACTAGTGGATCCCCCGGCGCCCGGCGGCTCGAGCCCGGGTAAGTGGTAATCGTCTGCATGCCGCCGGGCGCCATGCCTGCAGGTCGACTCTAGAAAACATG
ATCACACT	GGCTAGAACTAGTGGATCCCCCGGCGCCCGGCGGCTCGAGCCCGGGTAAGATCACACTGTCTGCATGCCGCCGGGCGCCATGCCTGCAGGTCGACTCTAGAAAACATG
TTGACGTC	GGCTAGAACTAGTGGATCCCCCGGCGCCCGGCGGCTCGAGCCCGGGTAAGTTGACGTCGTCTGCATGCCGCCGGGCGCCATGCCTGCAGGTCGACTCTAGAAAACATG
CCTATGGG	GGCTAGAACTAGTGGATCCCCCGGCGCCCGGCGGCTCGAGCCCGGGTAAGCCTATGGGGTCTGCATGCCGCCGGGCGCCATGCCTGCAGGTCGACTCTAGAAAACATG
CTTGAGTA	GGCTAGAACTAGTGGATCCCCCGGCGCCCGGCGGCTCGAGCCCGGGTAAGCTTGAGTAGTCTGCATGCCGCCGGGCGCCATGCCTGCAGGTCGACTCTAGAAAACATG
TCCACAGC	GGCTAGAACTAGTGGATCCCCCGGCGCCCGGCGGCTCGAGCCCGGGTAAGTCCACAGCGTCTGCATGCCGCCGGGCGCCATGCCTGCAGGTCGACTCTAGAAAACATG
TGGGCGTC	GGCTAGAACTAGTGGATCCCCCGGCGCCCGGCGGCTCGAGCCCGGGTAAGTGGGCGTCGTCTGCATGCCGCCGGGCGCCATGCCTGCAGGTCGACTCTAGAAAACATG
TATACGTC	GGCTAGAACTAGTGGATCCCCCGGCGCCCGGCGGCTCGAGCCCGGGTAAGTATACGTCGTCTGCATGCCGCCGGGCGCCATGCCTGCAGGTCGACTCTAGAAAACATG
TTGAAGAT	GGCTAGAACTAGTGGATCCCCCGGCGCCCGGCGGCTCGAGCCCGGGTAAGTTGAAGATGTCTGCATGCCGCCGGGCGCCATGCCTGCAGGTCGACTCTAGAAAACATG
TTTGCGAA	GGCTAGAACTAGTGGATCCCCCGGCGCCCGGCGGCTCGAGCCCGGGTAAGTTTGCGAAGTCTGCATGCCGCCGGGCGCCATGCCTGCAGGTCGACTCTAGAAAACATG
ATTACGGA	GGCTAGAACTAGTGGATCCCCCGGCGCCCGGCGGCTCGAGCCCGGGTAAGATTACGGAGTCTGCATGCCGCCGGGCGCCATGCCTGCAGGTCGACTCTAGAAAACATG
TATCCGTC	GGCTAGAACTAGTGGATCCCCCGGCGCCCGGCGGCTCGAGCCCGGGTAAGTATCCGTCGTCTGCATGCCGCCGGGCGCCATGCCTGCAGGTCGACTCTAGAAAACATG
TGGAAACT	GGCTAGAACTAGTGGATCCCCCGGCGCCCGGCGGCTCGAGCCCGGGTAAGTGGAAACTGTCTGCATGCCGCCGGGCGCCATGCCTGCAGGTCGACTCTAGAAAACATG
GATATATT	GGCTAGAACTAGTGGATCCCCCGGCGCCCGGCGGCTCGAGCCCGGGTAAGGATATATTGTCTGCATGCCGCCGGGCGCCATGCCTGCAGGTCGACTCTAGAAAACATG
TGGTATGC	GGCTAGAACTAGTGGATCCCCCGGCGCCCGGCGGCTCGAGCCCGGGTAAGTGGTATGCGTCTGCATGCCGCCGGGCGCCATGCCTGCAGGTCGACTCTAGAAAACATG
TTTAACGC	GGCTAGAACTAGTGGATCCCCCGGCGCCCGGCGGCTCGAGCCCGGGTAAGTTTAACGCGTCTGCATGCCGCCGGGCGCCATGCCTGCAGGTCGACTCTAGAAAACATG
GATACCTG	GGCTAGAACTAGTGGATCCCCCGGCGCCCGGCGGCTCGAGCCCGGGTAAGGATACCTGGTCTGCATGCCGCCGGGCGCCATGCCTGCAGGTCGACTCTAGAAAACATG
TGAATGAA	GGCTAGAACTAGTGGATCCCCCGGCGCCCGGCGGCTCGAGCCCGGGTAAGTGAATGAAGTCTGCATGCCGCCGGGCGCCATGCCTGCAGGTCGACTCTAGAAAACATG
ATAGAGTA	GGCTAGAACTAGTGGATCCCCCGGCGCCCGGCGGCTCGAGCCCGGGTAAGATAGAGTAGTCTGCATGCCGCCGGGCGCCATGCCTGCAGGTCGACTCTAGAAAACATG
GTGAAACT	GGCTAGAACTAGTGGATCCCCCGGCGCCCGGCGGCTCGAGCCCGGGTAAGGTGAAACTGTCTGCATGCCGCCGGGCGCCATGCCTGCAGGTCGACTCTAGAAAACATG
GGTAAGTG	GGCTAGAACTAGTGGATCCCCCGGCGCCCGGCGGCTCGAGCCCGGGTAAGGGTAAGTGGTCTGCATGCCGCCGGGCGCCATGCCTGCAGGTCGACTCTAGAAAACATG
TATATGAG	GGCTAGAACTAGTGGATCCCCCGGCGCCCGGCGGCTCGAGCCCGGGTAAGTATATGAGGTCTGCATGCCGCCGGGCGCCATGCCTGCAGGTCGACTCTAGAAAACATG
TGGCCGAG	GGCTAGAACTAGTGGATCCCCCGGCGCCCGGCGGCTCGAGCCCGGGTAAGTGGCCGAGGTCTGCATGCCGCCGGGCGCCATGCCTGCAGGTCGACTCTAGAAAACATG
TGTACGTA	GGCTAGAACTAGTGGATCCCCCGGCGCCCGGCGGCTCGAGCCCGGGTAAGTGTACGTAGTCTGCATGCCGCCGGGCGCCATGCCTGCAGGTCGACTCTAGAAAACATG
GCTGCAGA	GGCTAGAACTAGTGGATCCCCCGGCGCCCGGCGGCTCGAGCCCGGGTAAGGCTGCAGAGTCTGCATGCCGCCGGGCGCCATGCCTGCAGGTCGACTCTAGAAAACATG
AGTGAGTT	GGCTAGAACTAGTGGATCCCCCGGCGCCCGGCGGCTCGAGCCCGGGTAAGAGTGAGTTGTCTGCATGCCGCCGGGCGCCATGCCTGCAGGTCGACTCTAGAAAACATG
TTTAAGAA	GGCTAGAACTAGTGGATCCCCCGGCGCCCGGCGGCTCGAGCCCGGGTAAGTTTAAGAAGTCTGCATGCCGCCGGGCGCCATGCCTGCAGGTCGACTCTAGAAAACATG
ATGAAGGA	GGCTAGAACTAGTGGATCCCCCGGCGCCCGGCGGCTCGAGCCCGGGTAAGATGAAGGAGTCTGCATGCCGCCGGGCGCCATGCCTGCAGGTCGACTCTAGAAAACATG
TCTACGTG	GGCTAGAACTAGTGGATCCCCCGGCGCCCGGCGGCTCGAGCCCGGGTAAGTCTACGTGGTCTGCATGCCGCCGGGCGCCATGCCTGCAGGTCGACTCTAGAAAACATG
CATCGGTA	GGCTAGAACTAGTGGATCCCCCGGCGCCCGGCGGCTCGAGCCCGGGTAAGCATCGGTAGTCTGCATGCCGCCGGGCGCCATGCCTGCAGGTCGACTCTAGAAAACATG
TGTAAGAA	GGCTAGAACTAGTGGATCCCCCGGCGCCCGGCGGCTCGAGCCCGGGTAAGTGTAAGAAGTCTGCATGCCGCCGGGCGCCATGCCTGCAGGTCGACTCTAGAAAACATG
TTGGGGAA	GGCTAGAACTAGTGGATCCCCCGGCGCCCGGCGGCTCGAGCCCGGGTAAGTTGGGGAAGTCTGCATGCCGCCGGGCGCCATGCCTGCAGGTCGACTCTAGAAAACATG
TACAAGAA	GGCTAGAACTAGTGGATCCCCCGGCGCCCGGCGGCTCGAGCCCGGGTAAGTACAAGAAGTCTGCATGCCGCCGGGCGCCATGCCTGCAGGTCGACTCTAGAAAACATG
CTGGTGTC	GGCTAGAACTAGTGGATCCCCCGGCGCCCGGCGGCTCGAGCCCGGGTAAGCTGGTGTCGTCTGCATGCCGCCGGGCGCCATGCCTGCAGGTCGACTCTAGAAAACATG
ATGAAGTT	GGCTAGAACTAGTGGATCCCCCGGCGCCCGGCGGCTCGAGCCCGGGTAAGATGAAGTTGTCTGCATGCCGCCGGGCGCCATGCCTGCAGGTCGACTCTAGAAAACATG
TACAAGTA	GGCTAGAACTAGTGGATCCCCCGGCGCCCGGCGGCTCGAGCCCGGGTAAGTACAAGTAGTCTGCATGCCGCCGGGCGCCATGCCTGCAGGTCGACTCTAGAAAACATG
TGGTGTAT	GGCTAGAACTAGTGGATCCCCCGGCGCCCGGCGGCTCGAGCCCGGGTAAGTGGTGTATGTCTGCATGCCGCCGGGCGCCATGCCTGCAGGTCGACTCTAGAAAACATG
TTAGAATA	GGCTAGAACTAGTGGATCCCCCGGCGCCCGGCGGCTCGAGCCCGGGTAAGTTAGAATAGTCTGCATGCCGCCGGGCGCCATGCCTGCAGGTCGACTCTAGAAAACATG
TGGAAGAA	GGCTAGAACTAGTGGATCCCCCGGCGCCCGGCGGCTCGAGCCCGGGTAAGTGGAAGAAGTCTGCATGCCGCCGGGCGCCATGCCTGCAGGTCGACTCTAGAAAACATG
TGTAACAA	GGCTAGAACTAGTGGATCCCCCGGCGCCCGGCGGCTCGAGCCCGGGTAAGTGTAACAAGTCTGCATGCCGCCGGGCGCCATGCCTGCAGGTCGACTCTAGAAAACATG
TCTATAAA	GGCTAGAACTAGTGGATCCCCCGGCGCCCGGCGGCTCGAGCCCGGGTAAGTCTATAAAGTCTGCATGCCGCCGGGCGCCATGCCTGCAGGTCGACTCTAGAAAACATG
TTCAAACC	GGCTAGAACTAGTGGATCCCCCGGCGCCCGGCGGCTCGAGCCCGGGTAAGTTCAAACCGTCTGCATGCCGCCGGGCGCCATGCCTGCAGGTCGACTCTAGAAAACATG
TGTAACTG	GGCTAGAACTAGTGGATCCCCCGGCGCCCGGCGGCTCGAGCCCGGGTAAGTGTAACTGGTCTGCATGCCGCCGGGCGCCATGCCTGCAGGTCGACTCTAGAAAACATG
TTGTCGTC	GGCTAGAACTAGTGGATCCCCCGGCGCCCGGCGGCTCGAGCCCGGGTAAGTTGTCGTCGTCTGCATGCCGCCGGGCGCCATGCCTGCAGGTCGACTCTAGAAAACATG
TCGGTGCC	GGCTAGAACTAGTGGATCCCCCGGCGCCCGGCGGCTCGAGCCCGGGTAAGTCGGTGCCGTCTGCATGCCGCCGGGCGCCATGCCTGCAGGTCGACTCTAGAAAACATG
TAGAAGAA	GGCTAGAACTAGTGGATCCCCCGGCGCCCGGCGGCTCGAGCCCGGGTAAGTAGAAGAAGTCTGCATGCCGCCGGGCGCCATGCCTGCAGGTCGACTCTAGAAAACATG
CTGAAACA	GGCTAGAACTAGTGGATCCCCCGGCGCCCGGCGGCTCGAGCCCGGGTAAGCTGAAACAGTCTGCATGCCGCCGGGCGCCATGCCTGCAGGTCGACTCTAGAAAACATG
AGCAAGAC	GGCTAGAACTAGTGGATCCCCCGGCGCCCGGCGGCTCGAGCCCGGGTAAGAGCAAGACGTCTGCATGCCGCCGGGCGCCATGCCTGCAGGTCGACTCTAGAAAACATG
TCGAGGTA	GGCTAGAACTAGTGGATCCCCCGGCGCCCGGCGGCTCGAGCCCGGGTAAGTCGAGGTAGTCTGCATGCCGCCGGGCGCCATGCCTGCAGGTCGACTCTAGAAAACATG
ACACAGTA	GGCTAGAACTAGTGGATCCCCCGGCGCCCGGCGGCTCGAGCCCGGGTAAGACACAGTAGTCTGCATGCCGCCGGGCGCCATGCCTGCAGGTCGACTCTAGAAAACATG
TGAACGGC	GGCTAGAACTAGTGGATCCCCCGGCGCCCGGCGGCTCGAGCCCGGGTAAGTGAACGGCGTCTGCATGCCGCCGGGCGCCATGCCTGCAGGTCGACTCTAGAAAACATG
GATAAGTC	GGCTAGAACTAGTGGATCCCCCGGCGCCCGGCGGCTCGAGCCCGGGTAAGGATAAGTCGTCTGCATGCCGCCGGGCGCCATGCCTGCAGGTCGACTCTAGAAAACATG
TTGAGGTA	GGCTAGAACTAGTGGATCCCCCGGCGCCCGGCGGCTCGAGCCCGGGTAAGTTGAGGTAGTCTGCATGCCGCCGGGCGCCATGCCTGCAGGTCGACTCTAGAAAACATG
TTGACGTA	GGCTAGAACTAGTGGATCCCCCGGCGCCCGGCGGCTCGAGCCCGGGTAAGTTGACGTAGTCTGCATGCCGCCGGGCGCCATGCCTGCAGGTCGACTCTAGAAAACATG
TTTATGAT	GGCTAGAACTAGTGGATCCCCCGGCGCCCGGCGGCTCGAGCCCGGGTAAGTTTATGATGTCTGCATGCCGCCGGGCGCCATGCCTGCAGGTCGACTCTAGAAAACATG
TGGTGAAC	GGCTAGAACTAGTGGATCCCCCGGCGCCCGGCGGCTCGAGCCCGGGTAAGTGGTGAACGTCTGCATGCCGCCGGGCGCCATGCCTGCAGGTCGACTCTAGAAAACATG
TTGACGTA	GGCTAGAACTAGTGGATCCCCCGGCGCCCGGCGGCTCGAGCCCGGGTAAGTTGACGTAGTCTGCATGCCGCCGGGCGCCATGCCTGCAGGTCGACTCTAGAAAACATG
TCAAAGTA	GGCTAGAACTAGTGGATCCCCCGGCGCCCGGCGGCTCGAGCCCGGGTAAGTCAAAGTAGTCTGCATGCCGCCGGGCGCCATGCCTGCAGGTCGACTCTAGAAAACATG
TTTAAGTT	GGCTAGAACTAGTGGATCCCCCGGCGCCCGGCGGCTCGAGCCCGGGTAAGTTTAAGTTGTCTGCATGCCGCCGGGCGCCATGCCTGCAGGTCGACTCTAGAAAACATG
TTTACGAC	GGCTAGAACTAGTGGATCCCCCGGCGCCCGGCGGCTCGAGCCCGGGTAAGTTTACGACGTCTGCATGCCGCCGGGCGCCATGCCTGCAGGTCGACTCTAGAAAACATG
TTAACGCA	GGCTAGAACTAGTGGATCCCCCGGCGCCCGGCGGCTCGAGCCCGGGTAAGTTAACGCAGTCTGCATGCCGCCGGGCGCCATGCCTGCAGGTCGACTCTAGAAAACATG
TTAACATA	GGCTAGAACTAGTGGATCCCCCGGCGCCCGGCGGCTCGAGCCCGGGTAAGTTAACATAGTCTGCATGCCGCCGGGCGCCATGCCTGCAGGTCGACTCTAGAAAACATG
TCTCACTT	GGCTAGAACTAGTGGATCCCCCGGCGCCCGGCGGCTCGAGCCCGGGTAAGTCTCACTTGTCTGCATGCCGCCGGGCGCCATGCCTGCAGGTCGACTCTAGAAAACATG
CGTACGTA	GGCTAGAACTAGTGGATCCCCCGGCGCCCGGCGGCTCGAGCCCGGGTAAGCGTACGTAGTCTGCATGCCGCCGGGCGCCATGCCTGCAGGTCGACTCTAGAAAACATG
TTGACAAA	GGCTAGAACTAGTGGATCCCCCGGCGCCCGGCGGCTCGAGCCCGGGTAAGTTGACAAAGTCTGCATGCCGCCGGGCGCCATGCCTGCAGGTCGACTCTAGAAAACATG
TCAAGTTC	GGCTAGAACTAGTGGATCCCCCGGCGCCCGGCGGCTCGAGCCCGGGTAAGTCAAGTTCGTCTGCATGCCGCCGGGCGCCATGCCTGCAGGTCGACTCTAGAAAACATG
TTAAGTTA	GGCTAGAACTAGTGGATCCCCCGGCGCCCGGCGGCTCGAGCCCGGGTAAGTTAAGTTAGTCTGCATGCCGCCGGGCGCCATGCCTGCAGGTCGACTCTAGAAAACATG
TGGGAACA	GGCTAGAACTAGTGGATCCCCCGGCGCCCGGCGGCTCGAGCCCGGGTAAGTGGGAACAGTCTGCATGCCGCCGGGCGCCATGCCTGCAGGTCGACTCTAGAAAACATG
CGACAAAA	GGCTAGAACTAGTGGATCCCCCGGCGCCCGGCGGCTCGAGCCCGGGTAAGCGACAAAAGTCTGCATGCCGCCGGGCGCCATGCCTGCAGGTCGACTCTAGAAAACATG
TTTGCGAA	GGCTAGAACTAGTGGATCCCCCGGCGCCCGGCGGCTCGAGCCCGGGTAAGTTTGCGAAGTCTGCATGCCGCCGGGCGCCATGCCTGCAGGTCGACTCTAGAAAACATG
TGCACGAA	GGCTAGAACTAGTGGATCCCCCGGCGCCCGGCGGCTCGAGCCCGGGTAAGTGCACGAAGTCTGCATGCCGCCGGGCGCCATGCCTGCAGGTCGACTCTAGAAAACATG
ATTGAGTC	GGCTAGAACTAGTGGATCCCCCGGCGCCCGGCGGCTCGAGCCCGGGTAAGATTGAGTCGTCTGCATGCCGCCGGGCGCCATGCCTGCAGGTCGACTCTAGAAAACATG
TTTAATTC	GGCTAGAACTAGTGGATCCCCCGGCGCCCGGCGGCTCGAGCCCGGGTAAGTTTAATTCGTCTGCATGCCGCCGGGCGCCATGCCTGCAGGTCGACTCTAGAAAACATG
TGGACGTC	GGCTAGAACTAGTGGATCCCCCGGCGCCCGGCGGCTCGAGCCCGGGTAAGTGGACGTCGTCTGCATGCCGCCGGGCGCCATGCCTGCAGGTCGACTCTAGAAAACATG
TCGGAGTC	GGCTAGAACTAGTGGATCCCCCGGCGCCCGGCGGCTCGAGCCCGGGTAAGTCGGAGTCGTCTGCATGCCGCCGGGCGCCATGCCTGCAGGTCGACTCTAGAAAACATG
TGTTGTTG	GGCTAGAACTAGTGGATCCCCCGGCGCCCGGCGGCTCGAGCCCGGGTAAGTGTTGTTGGTCTGCATGCCGCCGGGCGCCATGCCTGCAGGTCGACTCTAGAAAACATG
TTTCAAAA	GGCTAGAACTAGTGGATCCCCCGGCGCCCGGCGGCTCGAGCCCGGGTAAGTTTCAAAAGTCTGCATGCCGCCGGGCGCCATGCCTGCAGGTCGACTCTAGAAAACATG
TTTAAGTC	GGCTAGAACTAGTGGATCCCCCGGCGCCCGGCGGCTCGAGCCCGGGTAAGTTTAAGTCGTCTGCATGCCGCCGGGCGCCATGCCTGCAGGTCGACTCTAGAAAACATG
AGTTAGAC	GGCTAGAACTAGTGGATCCCCCGGCGCCCGGCGGCTCGAGCCCGGGTAAGAGTTAGACGTCTGCATGCCGCCGGGCGCCATGCCTGCAGGTCGACTCTAGAAAACATG
GATACATA	GGCTAGAACTAGTGGATCCCCCGGCGCCCGGCGGCTCGAGCCCGGGTAAGGATACATAGTCTGCATGCCGCCGGGCGCCATGCCTGCAGGTCGACTCTAGAAAACATG
TGCAGAAC	GGCTAGAACTAGTGGATCCCCCGGCGCCCGGCGGCTCGAGCCCGGGTAAGTGCAGAACGTCTGCATGCCGCCGGGCGCCATGCCTGCAGGTCGACTCTAGAAAACATG
GTTGCGCC	GGCTAGAACTAGTGGATCCCCCGGCGCCCGGCGGCTCGAGCCCGGGTAAGGTTGCGCCGTCTGCATGCCGCCGGGCGCCATGCCTGCAGGTCGACTCTAGAAAACATG
TGGAGCGC	GGCTAGAACTAGTGGATCCCCCGGCGCCCGGCGGCTCGAGCCCGGGTAAGTGGAGCGCGTCTGCATGCCGCCGGGCGCCATGCCTGCAGGTCGACTCTAGAAAACATG
TGCAAGAT	GGCTAGAACTAGTGGATCCCCCGGCGCCCGGCGGCTCGAGCCCGGGTAAGTGCAAGATGTCTGCATGCCGCCGGGCGCCATGCCTGCAGGTCGACTCTAGAAAACATG
TTAACTGA	GGCTAGAACTAGTGGATCCCCCGGCGCCCGGCGGCTCGAGCCCGGGTAAGTTAACTGAGTCTGCATGCCGCCGGGCGCCATGCCTGCAGGTCGACTCTAGAAAACATG
GGGACAAC	GGCTAGAACTAGTGGATCCCCCGGCGCCCGGCGGCTCGAGCCCGGGTAAGGGGACAACGTCTGCATGCCGCCGGGCGCCATGCCTGCAGGTCGACTCTAGAAAACATG
TATAAGTA	GGCTAGAACTAGTGGATCCCCCGGCGCCCGGCGGCTCGAGCCCGGGTAAGTATAAGTAGTCTGCATGCCGCCGGGCGCCATGCCTGCAGGTCGACTCTAGAAAACATG
GTTAAACA	GGCTAGAACTAGTGGATCCCCCGGCGCCCGGCGGCTCGAGCCCGGGTAAGGTTAAACAGTCTGCATGCCGCCGGGCGCCATGCCTGCAGGTCGACTCTAGAAAACATG
TCTGAGTA	GGCTAGAACTAGTGGATCCCCCGGCGCCCGGCGGCTCGAGCCCGGGTAAGTCTGAGTAGTCTGCATGCCGCCGGGCGCCATGCCTGCAGGTCGACTCTAGAAAACATG
TTTACCAA	GGCTAGAACTAGTGGATCCCCCGGCGCCCGGCGGCTCGAGCCCGGGTAAGTTTACCAAGTCTGCATGCCGCCGGGCGCCATGCCTGCAGGTCGACTCTAGAAAACATG
TTGAAAGA	GGCTAGAACTAGTGGATCCCCCGGCGCCCGGCGGCTCGAGCCCGGGTAAGTTGAAAGAGTCTGCATGCCGCCGGGCGCCATGCCTGCAGGTCGACTCTAGAAAACATG
TTTACGCC	GGCTAGAACTAGTGGATCCCCCGGCGCCCGGCGGCTCGAGCCCGGGTAAGTTTACGCCGTCTGCATGCCGCCGGGCGCCATGCCTGCAGGTCGACTCTAGAAAACATG
TGTACGTC	GGCTAGAACTAGTGGATCCCCCGGCGCCCGGCGGCTCGAGCCCGGGTAAGTGTACGTCGTCTGCATGCCGCCGGGCGCCATGCCTGCAGGTCGACTCTAGAAAACATG
TTGAAAAA	GGCTAGAACTAGTGGATCCCCCGGCGCCCGGCGGCTCGAGCCCGGGTAAGTTGAAAAAGTCTGCATGCCGCCGGGCGCCATGCCTGCAGGTCGACTCTAGAAAACATG
TTTACTGA	GGCTAGAACTAGTGGATCCCCCGGCGCCCGGCGGCTCGAGCCCGGGTAAGTTTACTGAGTCTGCATGCCGCCGGGCGCCATGCCTGCAGGTCGACTCTAGAAAACATG
TTTAAACA	GGCTAGAACTAGTGGATCCCCCGGCGCCCGGCGGCTCGAGCCCGGGTAAGTTTAAACAGTCTGCATGCCGCCGGGCGCCATGCCTGCAGGTCGACTCTAGAAAACATG
GCCAGGTC	GGCTAGAACTAGTGGATCCCCCGGCGCCCGGCGGCTCGAGCCCGGGTAAGGCCAGGTCGTCTGCATGCCGCCGGGCGCCATGCCTGCAGGTCGACTCTAGAAAACATG
TTGAACAA	GGCTAGAACTAGTGGATCCCCCGGCGCCCGGCGGCTCGAGCCCGGGTAAGTTGAACAAGTCTGCATGCCGCCGGGCGCCATGCCTGCAGGTCGACTCTAGAAAACATG
TTTAAAGA	GGCTAGAACTAGTGGATCCCCCGGCGCCCGGCGGCTCGAGCCCGGGTAAGTTTAAAGAGTCTGCATGCCGCCGGGCGCCATGCCTGCAGGTCGACTCTAGAAAACATG
ATGTAGTA	GGCTAGAACTAGTGGATCCCCCGGCGCCCGGCGGCTCGAGCCCGGGTAAGATGTAGTAGTCTGCATGCCGCCGGGCGCCATGCCTGCAGGTCGACTCTAGAAAACATG
TATACAAA	GGCTAGAACTAGTGGATCCCCCGGCGCCCGGCGGCTCGAGCCCGGGTAAGTATACAAAGTCTGCATGCCGCCGGGCGCCATGCCTGCAGGTCGACTCTAGAAAACATG
TTGCTATA	GGCTAGAACTAGTGGATCCCCCGGCGCCCGGCGGCTCGAGCCCGGGTAAGTTGCTATAGTCTGCATGCCGCCGGGCGCCATGCCTGCAGGTCGACTCTAGAAAACATG
GTTCAAAA	GGCTAGAACTAGTGGATCCCCCGGCGCCCGGCGGCTCGAGCCCGGGTAAGGTTCAAAAGTCTGCATGCCGCCGGGCGCCATGCCTGCAGGTCGACTCTAGAAAACATG
TCCAAGAC	GGCTAGAACTAGTGGATCCCCCGGCGCCCGGCGGCTCGAGCCCGGGTAAGTCCAAGACGTCTGCATGCCGCCGGGCGCCATGCCTGCAGGTCGACTCTAGAAAACATG
TGGAGGAA	GGCTAGAACTAGTGGATCCCCCGGCGCCCGGCGGCTCGAGCCCGGGTAAGTGGAGGAAGTCTGCATGCCGCCGGGCGCCATGCCTGCAGGTCGACTCTAGAAAACATG
AGTGGAAA	GGCTAGAACTAGTGGATCCCCCGGCGCCCGGCGGCTCGAGCCCGGGTAAGAGTGGAAAGTCTGCATGCCGCCGGGCGCCATGCCTGCAGGTCGACTCTAGAAAACATG
ATCCAGTA	GGCTAGAACTAGTGGATCCCCCGGCGCCCGGCGGCTCGAGCCCGGGTAAGATCCAGTAGTCTGCATGCCGCCGGGCGCCATGCCTGCAGGTCGACTCTAGAAAACATG
TTGAGGTA	GGCTAGAACTAGTGGATCCCCCGGCGCCCGGCGGCTCGAGCCCGGGTAAGTTGAGGTAGTCTGCATGCCGCCGGGCGCCATGCCTGCAGGTCGACTCTAGAAAACATG
TTTCAAAC	GGCTAGAACTAGTGGATCCCCCGGCGCCCGGCGGCTCGAGCCCGGGTAAGTTTCAAACGTCTGCATGCCGCCGGGCGCCATGCCTGCAGGTCGACTCTAGAAAACATG
ATCACGTA	GGCTAGAACTAGTGGATCCCCCGGCGCCCGGCGGCTCGAGCCCGGGTAAGATCACGTAGTCTGCATGCCGCCGGGCGCCATGCCTGCAGGTCGACTCTAGAAAACATG
TTTAAAAA	GGCTAGAACTAGTGGATCCCCCGGCGCCCGGCGGCTCGAGCCCGGGTAAGTTTAAAAAGTCTGCATGCCGCCGGGCGCCATGCCTGCAGGTCGACTCTAGAAAACATG
TTGACAAT	GGCTAGAACTAGTGGATCCCCCGGCGCCCGGCGGCTCGAGCCCGGGTAAGTTGACAATGTCTGCATGCCGCCGGGCGCCATGCCTGCAGGTCGACTCTAGAAAACATG
TTAAGGTG	GGCTAGAACTAGTGGATCCCCCGGCGCCCGGCGGCTCGAGCCCGGGTAAGTTAAGGTGGTCTGCATGCCGCCGGGCGCCATGCCTGCAGGTCGACTCTAGAAAACATG
TTGTCCTC	GGCTAGAACTAGTGGATCCCCCGGCGCCCGGCGGCTCGAGCCCGGGTAAGTTGTCCTCGTCTGCATGCCGCCGGGCGCCATGCCTGCAGGTCGACTCTAGAAAACATG
CTTAAGAA	GGCTAGAACTAGTGGATCCCCCGGCGCCCGGCGGCTCGAGCCCGGGTAAGCTTAAGAAGTCTGCATGCCGCCGGGCGCCATGCCTGCAGGTCGACTCTAGAAAACATG
TTTAAAAA	GGCTAGAACTAGTGGATCCCCCGGCGCCCGGCGGCTCGAGCCCGGGTAAGTTTAAAAAGTCTGCATGCCGCCGGGCGCCATGCCTGCAGGTCGACTCTAGAAAACATG
TATAAGTT	GGCTAGAACTAGTGGATCCCCCGGCGCCCGGCGGCTCGAGCCCGGGTAAGTATAAGTTGTCTGCATGCCGCCGGGCGCCATGCCTGCAGGTCGACTCTAGAAAACATG
TGTCCGTC	GGCTAGAACTAGTGGATCCCCCGGCGCCCGGCGGCTCGAGCCCGGGTAAGTGTCCGTCGTCTGCATGCCGCCGGGCGCCATGCCTGCAGGTCGACTCTAGAAAACATG
TGGCAAAA	GGCTAGAACTAGTGGATCCCCCGGCGCCCGGCGGCTCGAGCCCGGGTAAGTGGCAAAAGTCTGCATGCCGCCGGGCGCCATGCCTGCAGGTCGACTCTAGAAAACATG
GGTAATAA	GGCTAGAACTAGTGGATCCCCCGGCGCCCGGCGGCTCGAGCCCGGGTAAGGGTAATAAGTCTGCATGCCGCCGGGCGCCATGCCTGCAGGTCGACTCTAGAAAACATG
GTGACTTG	GGCTAGAACTAGTGGATCCCCCGGCGCCCGGCGGCTCGAGCCCGGGTAAGGTGACTTGGTCTGCATGCCGCCGGGCGCCATGCCTGCAGGTCGACTCTAGAAAACATG
TGTACATC	GGCTAGAACTAGTGGATCCCCCGGCGCCCGGCGGCTCGAGCCCGGGTAAGTGTACATCGTCTGCATGCCGCCGGGCGCCATGCCTGCAGGTCGACTCTAGAAAACATG
AGGAAGTA	GGCTAGAACTAGTGGATCCCCCGGCGCCCGGCGGCTCGAGCCCGGGTAAGAGGAAGTAGTCTGCATGCCGCCGGGCGCCATGCCTGCAGGTCGACTCTAGAAAACATG
ATTTAATC	GGCTAGAACTAGTGGATCCCCCGGCGCCCGGCGGCTCGAGCCCGGGTAAGATTTAATCGTCTGCATGCCGCCGGGCGCCATGCCTGCAGGTCGACTCTAGAAAACATG
TTGAAGTA	GGCTAGAACTAGTGGATCCCCCGGCGCCCGGCGGCTCGAGCCCGGGTAAGTTGAAGTAGTCTGCATGCCGCCGGGCGCCATGCCTGCAGGTCGACTCTAGAAAACATG
TGTATGTG	GGCTAGAACTAGTGGATCCCCCGGCGCCCGGCGGCTCGAGCCCGGGTAAGTGTATGTGGTCTGCATGCCGCCGGGCGCCATGCCTGCAGGTCGACTCTAGAAAACATG
GGAAAAGT	GGCTAGAACTAGTGGATCCCCCGGCGCCCGGCGGCTCGAGCCCGGGTAAGGGAAAAGTGTCTGCATGCCGCCGGGCGCCATGCCTGCAGGTCGACTCTAGAAAACATG
TTTGGAAA	GGCTAGAACTAGTGGATCCCCCGGCGCCCGGCGGCTCGAGCCCGGGTAAGTTTGGAAAGTCTGCATGCCGCCGGGCGCCATGCCTGCAGGTCGACTCTAGAAAACATG
TTTACGTG	GGCTAGAACTAGTGGATCCCCCGGCGCCCGGCGGCTCGAGCCCGGGTAAGTTTACGTGGTCTGCATGCCGCCGGGCGCCATGCCTGCAGGTCGACTCTAGAAAACATG
TTGAGGTT	GGCTAGAACTAGTGGATCCCCCGGCGCCCGGCGGCTCGAGCCCGGGTAAGTTGAGGTTGTCTGCATGCCGCCGGGCGCCATGCCTGCAGGTCGACTCTAGAAAACATG
TTGACATA	GGCTAGAACTAGTGGATCCCCCGGCGCCCGGCGGCTCGAGCCCGGGTAAGTTGACATAGTCTGCATGCCGCCGGGCGCCATGCCTGCAGGTCGACTCTAGAAAACATG
TTGCAATA	GGCTAGAACTAGTGGATCCCCCGGCGCCCGGCGGCTCGAGCCCGGGTAAGTTGCAATAGTCTGCATGCCGCCGGGCGCCATGCCTGCAGGTCGACTCTAGAAAACATG
GTTAAGTA	GGCTAGAACTAGTGGATCCCCCGGCGCCCGGCGGCTCGAGCCCGGGTAAGGTTAAGTAGTCTGCATGCCGCCGGGCGCCATGCCTGCAGGTCGACTCTAGAAAACATG
TAGACGCG	GGCTAGAACTAGTGGATCCCCCGGCGCCCGGCGGCTCGAGCCCGGGTAAGTAGACGCGGTCTGCATGCCGCCGGGCGCCATGCCTGCAGGTCGACTCTAGAAAACATG
TTAAGGAG	GGCTAGAACTAGTGGATCCCCCGGCGCCCGGCGGCTCGAGCCCGGGTAAGTTAAGGAGGTCTGCATGCCGCCGGGCGCCATGCCTGCAGGTCGACTCTAGAAAACATG
TTGACGGC	GGCTAGAACTAGTGGATCCCCCGGCGCCCGGCGGCTCGAGCCCGGGTAAGTTGACGGCGTCTGCATGCCGCCGGGCGCCATGCCTGCAGGTCGACTCTAGAAAACATG
TTTAAAGC	GGCTAGAACTAGTGGATCCCCCGGCGCCCGGCGGCTCGAGCCCGGGTAAGTTTAAAGCGTCTGCATGCCGCCGGGCGCCATGCCTGCAGGTCGACTCTAGAAAACATG
TTGTACAA	GGCTAGAACTAGTGGATCCCCCGGCGCCCGGCGGCTCGAGCCCGGGTAAGTTGTACAAGTCTGCATGCCGCCGGGCGCCATGCCTGCAGGTCGACTCTAGAAAACATG
CTCAAGTG	GGCTAGAACTAGTGGATCCCCCGGCGCCCGGCGGCTCGAGCCCGGGTAAGCTCAAGTGGTCTGCATGCCGCCGGGCGCCATGCCTGCAGGTCGACTCTAGAAAACATG
TTGTCTTA	GGCTAGAACTAGTGGATCCCCCGGCGCCCGGCGGCTCGAGCCCGGGTAAGTTGTCTTAGTCTGCATGCCGCCGGGCGCCATGCCTGCAGGTCGACTCTAGAAAACATG
TTTAAGAC	GGCTAGAACTAGTGGATCCCCCGGCGCCCGGCGGCTCGAGCCCGGGTAAGTTTAAGACGTCTGCATGCCGCCGGGCGCCATGCCTGCAGGTCGACTCTAGAAAACATG
GTTGGAGC	GGCTAGAACTAGTGGATCCCCCGGCGCCCGGCGGCTCGAGCCCGGGTAAGGTTGGAGCGTCTGCATGCCGCCGGGCGCCATGCCTGCAGGTCGACTCTAGAAAACATG
ATAACGTA	GGCTAGAACTAGTGGATCCCCCGGCGCCCGGCGGCTCGAGCCCGGGTAAGATAACGTAGTCTGCATGCCGCCGGGCGCCATGCCTGCAGGTCGACTCTAGAAAACATG
TCTGTAAC	GGCTAGAACTAGTGGATCCCCCGGCGCCCGGCGGCTCGAGCCCGGGTAAGTCTGTAACGTCTGCATGCCGCCGGGCGCCATGCCTGCAGGTCGACTCTAGAAAACATG
ATTTGACA	GGCTAGAACTAGTGGATCCCCCGGCGCCCGGCGGCTCGAGCCCGGGTAAGATTTGACAGTCTGCATGCCGCCGGGCGCCATGCCTGCAGGTCGACTCTAGAAAACATG
GGTAAGAA	GGCTAGAACTAGTGGATCCCCCGGCGCCCGGCGGCTCGAGCCCGGGTAAGGGTAAGAAGTCTGCATGCCGCCGGGCGCCATGCCTGCAGGTCGACTCTAGAAAACATG
TAGAAGTT	GGCTAGAACTAGTGGATCCCCCGGCGCCCGGCGGCTCGAGCCCGGGTAAGTAGAAGTTGTCTGCATGCCGCCGGGCGCCATGCCTGCAGGTCGACTCTAGAAAACATG
GGTGCGTA	GGCTAGAACTAGTGGATCCCCCGGCGCCCGGCGGCTCGAGCCCGGGTAAGGGTGCGTAGTCTGCATGCCGCCGGGCGCCATGCCTGCAGGTCGACTCTAGAAAACATG
TTGATATC	GGCTAGAACTAGTGGATCCCCCGGCGCCCGGCGGCTCGAGCCCGGGTAAGTTGATATCGTCTGCATGCCGCCGGGCGCCATGCCTGCAGGTCGACTCTAGAAAACATG
TGGAGAAA	GGCTAGAACTAGTGGATCCCCCGGCGCCCGGCGGCTCGAGCCCGGGTAAGTGGAGAAAGTCTGCATGCCGCCGGGCGCCATGCCTGCAGGTCGACTCTAGAAAACATG
TTTACGTA	GGCTAGAACTAGTGGATCCCCCGGCGCCCGGCGGCTCGAGCCCGGGTAAGTTTACGTAGTCTGCATGCCGCCGGGCGCCATGCCTGCAGGTCGACTCTAGAAAACATG
ATGAGGAA	GGCTAGAACTAGTGGATCCCCCGGCGCCCGGCGGCTCGAGCCCGGGTAAGATGAGGAAGTCTGCATGCCGCCGGGCGCCATGCCTGCAGGTCGACTCTAGAAAACATG
TGCACACA	GGCTAGAACTAGTGGATCCCCCGGCGCCCGGCGGCTCGAGCCCGGGTAAGTGCACACAGTCTGCATGCCGCCGGGCGCCATGCCTGCAGGTCGACTCTAGAAAACATG
AGGAAGAA	GGCTAGAACTAGTGGATCCCCCGGCGCCCGGCGGCTCGAGCCCGGGTAAGAGGAAGAAGTCTGCATGCCGCCGGGCGCCATGCCTGCAGGTCGACTCTAGAAAACATG
TCGAAGCG	GGCTAGAACTAGTGGATCCCCCGGCGCCCGGCGGCTCGAGCCCGGGTAAGTCGAAGCGGTCTGCATGCCGCCGGGCGCCATGCCTGCAGGTCGACTCTAGAAAACATG
TTTATTTT	GGCTAGAACTAGTGGATCCCCCGGCGCCCGGCGGCTCGAGCCCGGGTAAGTTTATTTTGTCTGCATGCCGCCGGGCGCCATGCCTGCAGGTCGACTCTAGAAAACATG
TGGAAATA	GGCTAGAACTAGTGGATCCCCCGGCGCCCGGCGGCTCGAGCCCGGGTAAGTGGAAATAGTCTGCATGCCGCCGGGCGCCATGCCTGCAGGTCGACTCTAGAAAACATG
TGTTCGAA	GGCTAGAACTAGTGGATCCCCCGGCGCCCGGCGGCTCGAGCCCGGGTAAGTGTTCGAAGTCTGCATGCCGCCGGGCGCCATGCCTGCAGGTCGACTCTAGAAAACATG
CGTTTCTT	GGCTAGAACTAGTGGATCCCCCGGCGCCCGGCGGCTCGAGCCCGGGTAAGCGTTTCTTGTCTGCATGCCGCCGGGCGCCATGCCTGCAGGTCGACTCTAGAAAACATG
TTAAAGTA	GGCTAGAACTAGTGGATCCCCCGGCGCCCGGCGGCTCGAGCCCGGGTAAGTTAAAGTAGTCTGCATGCCGCCGGGCGCCATGCCTGCAGGTCGACTCTAGAAAACATG
CTGAAAGA	GGCTAGAACTAGTGGATCCCCCGGCGCCCGGCGGCTCGAGCCCGGGTAAGCTGAAAGAGTCTGCATGCCGCCGGGCGCCATGCCTGCAGGTCGACTCTAGAAAACATG
TGCACGTC	GGCTAGAACTAGTGGATCCCCCGGCGCCCGGCGGCTCGAGCCCGGGTAAGTGCACGTCGTCTGCATGCCGCCGGGCGCCATGCCTGCAGGTCGACTCTAGAAAACATG
TTGAGATG	GGCTAGAACTAGTGGATCCCCCGGCGCCCGGCGGCTCGAGCCCGGGTAAGTTGAGATGGTCTGCATGCCGCCGGGCGCCATGCCTGCAGGTCGACTCTAGAAAACATG
TATAAGTG	GGCTAGAACTAGTGGATCCCCCGGCGCCCGGCGGCTCGAGCCCGGGTAAGTATAAGTGGTCTGCATGCCGCCGGGCGCCATGCCTGCAGGTCGACTCTAGAAAACATG
TTTAAGAC	GGCTAGAACTAGTGGATCCCCCGGCGCCCGGCGGCTCGAGCCCGGGTAAGTTTAAGACGTCTGCATGCCGCCGGGCGCCATGCCTGCAGGTCGACTCTAGAAAACATG
GTTGCCAT	GGCTAGAACTAGTGGATCCCCCGGCGCCCGGCGGCTCGAGCCCGGGTAAGGTTGCCATGTCTGCATGCCGCCGGGCGCCATGCCTGCAGGTCGACTCTAGAAAACATG
TCGAAATA	GGCTAGAACTAGTGGATCCCCCGGCGCCCGGCGGCTCGAGCCCGGGTAAGTCGAAATAGTCTGCATGCCGCCGGGCGCCATGCCTGCAGGTCGACTCTAGAAAACATG
TGTAGGTT	GGCTAGAACTAGTGGATCCCCCGGCGCCCGGCGGCTCGAGCCCGGGTAAGTGTAGGTTGTCTGCATGCCGCCGGGCGCCATGCCTGCAGGTCGACTCTAGAAAACATG
GTGAAGAT	GGCTAGAACTAGTGGATCCCCCGGCGCCCGGCGGCTCGAGCCCGGGTAAGGTGAAGATGTCTGCATGCCGCCGGGCGCCATGCCTGCAGGTCGACTCTAGAAAACATG
TCTGAAGG	GGCTAGAACTAGTGGATCCCCCGGCGCCCGGCGGCTCGAGCCCGGGTAAGTCTGAAGGGTCTGCATGCCGCCGGGCGCCATGCCTGCAGGTCGACTCTAGAAAACATG
CGGCGATT	GGCTAGAACTAGTGGATCCCCCGGCGCCCGGCGGCTCGAGCCCGGGTAAGCGGCGATTGTCTGCATGCCGCCGGGCGCCATGCCTGCAGGTCGACTCTAGAAAACATG
TTTACATA	GGCTAGAACTAGTGGATCCCCCGGCGCCCGGCGGCTCGAGCCCGGGTAAGTTTACATAGTCTGCATGCCGCCGGGCGCCATGCCTGCAGGTCGACTCTAGAAAACATG
TGTAAATC	GGCTAGAACTAGTGGATCCCCCGGCGCCCGGCGGCTCGAGCCCGGGTAAGTGTAAATCGTCTGCATGCCGCCGGGCGCCATGCCTGCAGGTCGACTCTAGAAAACATG
TTTACAAG	GGCTAGAACTAGTGGATCCCCCGGCGCCCGGCGGCTCGAGCCCGGGTAAGTTTACAAGGTCTGCATGCCGCCGGGCGCCATGCCTGCAGGTCGACTCTAGAAAACATG
TCGAACAA	GGCTAGAACTAGTGGATCCCCCGGCGCCCGGCGGCTCGAGCCCGGGTAAGTCGAACAAGTCTGCATGCCGCCGGGCGCCATGCCTGCAGGTCGACTCTAGAAAACATG
TTAACCTC	GGCTAGAACTAGTGGATCCCCCGGCGCCCGGCGGCTCGAGCCCGGGTAAGTTAACCTCGTCTGCATGCCGCCGGGCGCCATGCCTGCAGGTCGACTCTAGAAAACATG
AGTAAGTA	GGCTAGAACTAGTGGATCCCCCGGCGCCCGGCGGCTCGAGCCCGGGTAAGAGTAAGTAGTCTGCATGCCGCCGGGCGCCATGCCTGCAGGTCGACTCTAGAAAACATG
TTTACGGC	GGCTAGAACTAGTGGATCCCCCGGCGCCCGGCGGCTCGAGCCCGGGTAAGTTTACGGCGTCTGCATGCCGCCGGGCGCCATGCCTGCAGGTCGACTCTAGAAAACATG
TTTGAGTA	GGCTAGAACTAGTGGATCCCCCGGCGCCCGGCGGCTCGAGCCCGGGTAAGTTTGAGTAGTCTGCATGCCGCCGGGCGCCATGCCTGCAGGTCGACTCTAGAAAACATG
TAGACGTA	GGCTAGAACTAGTGGATCCCCCGGCGCCCGGCGGCTCGAGCCCGGGTAAGTAGACGTAGTCTGCATGCCGCCGGGCGCCATGCCTGCAGGTCGACTCTAGAAAACATG
TTGACAAA	GGCTAGAACTAGTGGATCCCCCGGCGCCCGGCGGCTCGAGCCCGGGTAAGTTGACAAAGTCTGCATGCCGCCGGGCGCCATGCCTGCAGGTCGACTCTAGAAAACATG
TTTACAGA	GGCTAGAACTAGTGGATCCCCCGGCGCCCGGCGGCTCGAGCCCGGGTAAGTTTACAGAGTCTGCATGCCGCCGGGCGCCATGCCTGCAGGTCGACTCTAGAAAACATG
TTAAAGCA	GGCTAGAACTAGTGGATCCCCCGGCGCCCGGCGGCTCGAGCCCGGGTAAGTTAAAGCAGTCTGCATGCCGCCGGGCGCCATGCCTGCAGGTCGACTCTAGAAAACATG
ATTAAATC	GGCTAGAACTAGTGGATCCCCCGGCGCCCGGCGGCTCGAGCCCGGGTAAGATTAAATCGTCTGCATGCCGCCGGGCGCCATGCCTGCAGGTCGACTCTAGAAAACATG
TGTAAAAC	GGCTAGAACTAGTGGATCCCCCGGCGCCCGGCGGCTCGAGCCCGGGTAAGTGTAAAACGTCTGCATGCCGCCGGGCGCCATGCCTGCAGGTCGACTCTAGAAAACATG
TTAACGTA	GGCTAGAACTAGTGGATCCCCCGGCGCCCGGCGGCTCGAGCCCGGGTAAGTTAACGTAGTCTGCATGCCGCCGGGCGCCATGCCTGCAGGTCGACTCTAGAAAACATG
TTCAAGTT	GGCTAGAACTAGTGGATCCCCCGGCGCCCGGCGGCTCGAGCCCGGGTAAGTTCAAGTTGTCTGCATGCCGCCGGGCGCCATGCCTGCAGGTCGACTCTAGAAAACATG
TAGAGATA	GGCTAGAACTAGTGGATCCCCCGGCGCCCGGCGGCTCGAGCCCGGGTAAGTAGAGATAGTCTGCATGCCGCCGGGCGCCATGCCTGCAGGTCGACTCTAGAAAACATG
TGGACATC	GGCTAGAACTAGTGGATCCCCCGGCGCCCGGCGGCTCGAGCCCGGGTAAGTGGACATCGTCTGCATGCCGCCGGGCGCCATGCCTGCAGGTCGACTCTAGAAAACATG
ACTTAGTA	GGCTAGAACTAGTGGATCCCCCGGCGCCCGGCGGCTCGAGCCCGGGTAAGACTTAGTAGTCTGCATGCCGCCGGGCGCCATGCCTGCAGGTCGACTCTAGAAAACATG
TTGACAAG	GGCTAGAACTAGTGGATCCCCCGGCGCCCGGCGGCTCGAGCCCGGGTAAGTTGACAAGGTCTGCATGCCGCCGGGCGCCATGCCTGCAGGTCGACTCTAGAAAACATG
TTGACTAA	GGCTAGAACTAGTGGATCCCCCGGCGCCCGGCGGCTCGAGCCCGGGTAAGTTGACTAAGTCTGCATGCCGCCGGGCGCCATGCCTGCAGGTCGACTCTAGAAAACATG
TTGCATGA	GGCTAGAACTAGTGGATCCCCCGGCGCCCGGCGGCTCGAGCCCGGGTAAGTTGCATGAGTCTGCATGCCGCCGGGCGCCATGCCTGCAGGTCGACTCTAGAAAACATG
TTGACATC	GGCTAGAACTAGTGGATCCCCCGGCGCCCGGCGGCTCGAGCCCGGGTAAGTTGACATCGTCTGCATGCCGCCGGGCGCCATGCCTGCAGGTCGACTCTAGAAAACATG
TTGGATGT	GGCTAGAACTAGTGGATCCCCCGGCGCCCGGCGGCTCGAGCCCGGGTAAGTTGGATGTGTCTGCATGCCGCCGGGCGCCATGCCTGCAGGTCGACTCTAGAAAACATG
TGGAAATA	GGCTAGAACTAGTGGATCCCCCGGCGCCCGGCGGCTCGAGCCCGGGTAAGTGGAAATAGTCTGCATGCCGCCGGGCGCCATGCCTGCAGGTCGACTCTAGAAAACATG
TTGAACTC	GGCTAGAACTAGTGGATCCCCCGGCGCCCGGCGGCTCGAGCCCGGGTAAGTTGAACTCGTCTGCATGCCGCCGGGCGCCATGCCTGCAGGTCGACTCTAGAAAACATG
TGGAAATA	GGCTAGAACTAGTGGATCCCCCGGCGCCCGGCGGCTCGAGCCCGGGTAAGTGGAAATAGTCTGCATGCCGCCGGGCGCCATGCCTGCAGGTCGACTCTAGAAAACATG
ATGAAAAA	GGCTAGAACTAGTGGATCCCCCGGCGCCCGGCGGCTCGAGCCCGGGTAAGATGAAAAAGTCTGCATGCCGCCGGGCGCCATGCCTGCAGGTCGACTCTAGAAAACATG
TCGAGCTA	GGCTAGAACTAGTGGATCCCCCGGCGCCCGGCGGCTCGAGCCCGGGTAAGTCGAGCTAGTCTGCATGCCGCCGGGCGCCATGCCTGCAGGTCGACTCTAGAAAACATG
TGTCAGTC	GGCTAGAACTAGTGGATCCCCCGGCGCCCGGCGGCTCGAGCCCGGGTAAGTGTCAGTCGTCTGCATGCCGCCGGGCGCCATGCCTGCAGGTCGACTCTAGAAAACATG
AGGAAAAA	GGCTAGAACTAGTGGATCCCCCGGCGCCCGGCGGCTCGAGCCCGGGTAAGAGGAAAAAGTCTGCATGCCGCCGGGCGCCATGCCTGCAGGTCGACTCTAGAAAACATG
TTAATAGG	GGCTAGAACTAGTGGATCCCCCGGCGCCCGGCGGCTCGAGCCCGGGTAAGTTAATAGGGTCTGCATGCCGCCGGGCGCCATGCCTGCAGGTCGACTCTAGAAAACATG
TGTAAACC	GGCTAGAACTAGTGGATCCCCCGGCGCCCGGCGGCTCGAGCCCGGGTAAGTGTAAACCGTCTGCATGCCGCCGGGCGCCATGCCTGCAGGTCGACTCTAGAAAACATG
TTTAAGAC	GGCTAGAACTAGTGGATCCCCCGGCGCCCGGCGGCTCGAGCCCGGGTAAGTTTAAGACGTCTGCATGCCGCCGGGCGCCATGCCTGCAGGTCGACTCTAGAAAACATG
ACAAGCTC	GGCTAGAACTAGTGGATCCCCCGGCGCCCGGCGGCTCGAGCCCGGGTAAGACAAGCTCGTCTGCATGCCGCCGGGCGCCATGCCTGCAGGTCGACTCTAGAAAACATG
TTGAAATA	GGCTAGAACTAGTGGATCCCCCGGCGCCCGGCGGCTCGAGCCCGGGTAAGTTGAAATAGTCTGCATGCCGCCGGGCGCCATGCCTGCAGGTCGACTCTAGAAAACATG
TGTAGATA	GGCTAGAACTAGTGGATCCCCCGGCGCCCGGCGGCTCGAGCCCGGGTAAGTGTAGATAGTCTGCATGCCGCCGGGCGCCATGCCTGCAGGTCGACTCTAGAAAACATG
TGGTGGAC	GGCTAGAACTAGTGGATCCCCCGGCGCCCGGCGGCTCGAGCCCGGGTAAGTGGTGGACGTCTGCATGCCGCCGGGCGCCATGCCTGCAGGTCGACTCTAGAAAACATG
TAGAACGC	GGCTAGAACTAGTGGATCCCCCGGCGCCCGGCGGCTCGAGCCCGGGTAAGTAGAACGCGTCTGCATGCCGCCGGGCGCCATGCCTGCAGGTCGACTCTAGAAAACATG
TAGAAACA	GGCTAGAACTAGTGGATCCCCCGGCGCCCGGCGGCTCGAGCCCGGGTAAGTAGAAACAGTCTGCATGCCGCCGGGCGCCATGCCTGCAGGTCGACTCTAGAAAACATG
CGGAACAA	GGCTAGAACTAGTGGATCCCCCGGCGCCCGGCGGCTCGAGCCCGGGTAAGCGGAACAAGTCTGCATGCCGCCGGGCGCCATGCCTGCAGGTCGACTCTAGAAAACATG
TTTACGTA	GGCTAGAACTAGTGGATCCCCCGGCGCCCGGCGGCTCGAGCCCGGGTAAGTTTACGTAGTCTGCATGCCGCCGGGCGCCATGCCTGCAGGTCGACTCTAGAAAACATG
TGGACATA	GGCTAGAACTAGTGGATCCCCCGGCGCCCGGCGGCTCGAGCCCGGGTAAGTGGACATAGTCTGCATGCCGCCGGGCGCCATGCCTGCAGGTCGACTCTAGAAAACATG
TGTAAATC	GGCTAGAACTAGTGGATCCCCCGGCGCCCGGCGGCTCGAGCCCGGGTAAGTGTAAATCGTCTGCATGCCGCCGGGCGCCATGCCTGCAGGTCGACTCTAGAAAACATG
TTGAAGCA	GGCTAGAACTAGTGGATCCCCCGGCGCCCGGCGGCTCGAGCCCGGGTAAGTTGAAGCAGTCTGCATGCCGCCGGGCGCCATGCCTGCAGGTCGACTCTAGAAAACATG
TTGGACAC	GGCTAGAACTAGTGGATCCCCCGGCGCCCGGCGGCTCGAGCCCGGGTAAGTTGGACACGTCTGCATGCCGCCGGGCGCCATGCCTGCAGGTCGACTCTAGAAAACATG
TTGAAAAA	GGCTAGAACTAGTGGATCCCCCGGCGCCCGGCGGCTCGAGCCCGGGTAAGTTGAAAAAGTCTGCATGCCGCCGGGCGCCATGCCTGCAGGTCGACTCTAGAAAACATG
TGGCAGTA	GGCTAGAACTAGTGGATCCCCCGGCGCCCGGCGGCTCGAGCCCGGGTAAGTGGCAGTAGTCTGCATGCCGCCGGGCGCCATGCCTGCAGGTCGACTCTAGAAAACATG
TTGACGTA	GGCTAGAACTAGTGGATCCCCCGGCGCCCGGCGGCTCGAGCCCGGGTAAGTTGACGTAGTCTGCATGCCGCCGGGCGCCATGCCTGCAGGTCGACTCTAGAAAACATG
TTGTAAAA	GGCTAGAACTAGTGGATCCCCCGGCGCCCGGCGGCTCGAGCCCGGGTAAGTTGTAAAAGTCTGCATGCCGCCGGGCGCCATGCCTGCAGGTCGACTCTAGAAAACATG
TGTGGGAG	GGCTAGAACTAGTGGATCCCCCGGCGCCCGGCGGCTCGAGCCCGGGTAAGTGTGGGAGGTCTGCATGCCGCCGGGCGCCATGCCTGCAGGTCGACTCTAGAAAACATG
TTGCATGC	GGCTAGAACTAGTGGATCCCCCGGCGCCCGGCGGCTCGAGCCCGGGTAAGTTGCATGCGTCTGCATGCCGCCGGGCGCCATGCCTGCAGGTCGACTCTAGAAAACATG
GTTCCGAA	GGCTAGAACTAGTGGATCCCCCGGCGCCCGGCGGCTCGAGCCCGGGTAAGGTTCCGAAGTCTGCATGCCGCCGGGCGCCATGCCTGCAGGTCGACTCTAGAAAACATG
TTTATAGT	GGCTAGAACTAGTGGATCCCCCGGCGCCCGGCGGCTCGAGCCCGGGTAAGTTTATAGTGTCTGCATGCCGCCGGGCGCCATGCCTGCAGGTCGACTCTAGAAAACATG
TTTAAGTT	GGCTAGAACTAGTGGATCCCCCGGCGCCCGGCGGCTCGAGCCCGGGTAAGTTTAAGTTGTCTGCATGCCGCCGGGCGCCATGCCTGCAGGTCGACTCTAGAAAACATG
ATTAAAGC	GGCTAGAACTAGTGGATCCCCCGGCGCCCGGCGGCTCGAGCCCGGGTAAGATTAAAGCGTCTGCATGCCGCCGGGCGCCATGCCTGCAGGTCGACTCTAGAAAACATG
TTCAAATA	GGCTAGAACTAGTGGATCCCCCGGCGCCCGGCGGCTCGAGCCCGGGTAAGTTCAAATAGTCTGCATGCCGCCGGGCGCCATGCCTGCAGGTCGACTCTAGAAAACATG
TGGAAGAT	GGCTAGAACTAGTGGATCCCCCGGCGCCCGGCGGCTCGAGCCCGGGTAAGTGGAAGATGTCTGCATGCCGCCGGGCGCCATGCCTGCAGGTCGACTCTAGAAAACATG
TTTACAGA	GGCTAGAACTAGTGGATCCCCCGGCGCCCGGCGGCTCGAGCCCGGGTAAGTTTACAGAGTCTGCATGCCGCCGGGCGCCATGCCTGCAGGTCGACTCTAGAAAACATG
TGTATGTA	GGCTAGAACTAGTGGATCCCCCGGCGCCCGGCGGCTCGAGCCCGGGTAAGTGTATGTAGTCTGCATGCCGCCGGGCGCCATGCCTGCAGGTCGACTCTAGAAAACATG
ATTCCGAA	GGCTAGAACTAGTGGATCCCCCGGCGCCCGGCGGCTCGAGCCCGGGTAAGATTCCGAAGTCTGCATGCCGCCGGGCGCCATGCCTGCAGGTCGACTCTAGAAAACATG
CATAAACT	GGCTAGAACTAGTGGATCCCCCGGCGCCCGGCGGCTCGAGCCCGGGTAAGCATAAACTGTCTGCATGCCGCCGGGCGCCATGCCTGCAGGTCGACTCTAGAAAACATG
TTGAATAG	GGCTAGAACTAGTGGATCCCCCGGCGCCCGGCGGCTCGAGCCCGGGTAAGTTGAATAGGTCTGCATGCCGCCGGGCGCCATGCCTGCAGGTCGACTCTAGAAAACATG
TTGACGGA	GGCTAGAACTAGTGGATCCCCCGGCGCCCGGCGGCTCGAGCCCGGGTAAGTTGACGGAGTCTGCATGCCGCCGGGCGCCATGCCTGCAGGTCGACTCTAGAAAACATG
TGTATTCA	GGCTAGAACTAGTGGATCCCCCGGCGCCCGGCGGCTCGAGCCCGGGTAAGTGTATTCAGTCTGCATGCCGCCGGGCGCCATGCCTGCAGGTCGACTCTAGAAAACATG
TTCCCGTC	GGCTAGAACTAGTGGATCCCCCGGCGCCCGGCGGCTCGAGCCCGGGTAAGTTCCCGTCGTCTGCATGCCGCCGGGCGCCATGCCTGCAGGTCGACTCTAGAAAACATG
TTTAAAAC	GGCTAGAACTAGTGGATCCCCCGGCGCCCGGCGGCTCGAGCCCGGGTAAGTTTAAAACGTCTGCATGCCGCCGGGCGCCATGCCTGCAGGTCGACTCTAGAAAACATG
TTGACAAT	GGCTAGAACTAGTGGATCCCCCGGCGCCCGGCGGCTCGAGCCCGGGTAAGTTGACAATGTCTGCATGCCGCCGGGCGCCATGCCTGCAGGTCGACTCTAGAAAACATG
TGGCAATA	GGCTAGAACTAGTGGATCCCCCGGCGCCCGGCGGCTCGAGCCCGGGTAAGTGGCAATAGTCTGCATGCCGCCGGGCGCCATGCCTGCAGGTCGACTCTAGAAAACATG
AGGAAACT	GGCTAGAACTAGTGGATCCCCCGGCGCCCGGCGGCTCGAGCCCGGGTAAGAGGAAACTGTCTGCATGCCGCCGGGCGCCATGCCTGCAGGTCGACTCTAGAAAACATG
TTAACGAA	GGCTAGAACTAGTGGATCCCCCGGCGCCCGGCGGCTCGAGCCCGGGTAAGTTAACGAAGTCTGCATGCCGCCGGGCGCCATGCCTGCAGGTCGACTCTAGAAAACATG
TATAAACC	GGCTAGAACTAGTGGATCCCCCGGCGCCCGGCGGCTCGAGCCCGGGTAAGTATAAACCGTCTGCATGCCGCCGGGCGCCATGCCTGCAGGTCGACTCTAGAAAACATG
AGGAAAAA	GGCTAGAACTAGTGGATCCCCCGGCGCCCGGCGGCTCGAGCCCGGGTAAGAGGAAAAAGTCTGCATGCCGCCGGGCGCCATGCCTGCAGGTCGACTCTAGAAAACATG
ATGCGGCA	GGCTAGAACTAGTGGATCCCCCGGCGCCCGGCGGCTCGAGCCCGGGTAAGATGCGGCAGTCTGCATGCCGCCGGGCGCCATGCCTGCAGGTCGACTCTAGAAAACATG
TTAAAATT	GGCTAGAACTAGTGGATCCCCCGGCGCCCGGCGGCTCGAGCCCGGGTAAGTTAAAATTGTCTGCATGCCGCCGGGCGCCATGCCTGCAGGTCGACTCTAGAAAACATG
TTGTATGG	GGCTAGAACTAGTGGATCCCCCGGCGCCCGGCGGCTCGAGCCCGGGTAAGTTGTATGGGTCTGCATGCCGCCGGGCGCCATGCCTGCAGGTCGACTCTAGAAAACATG
TTGTACTT	GGCTAGAACTAGTGGATCCCCCGGCGCCCGGCGGCTCGAGCCCGGGTAAGTTGTACTTGTCTGCATGCCGCCGGGCGCCATGCCTGCAGGTCGACTCTAGAAAACATG
TGTCTGTT	GGCTAGAACTAGTGGATCCCCCGGCGCCCGGCGGCTCGAGCCCGGGTAAGTGTCTGTTGTCTGCATGCCGCCGGGCGCCATGCCTGCAGGTCGACTCTAGAAAACATG
TTGACATT	GGCTAGAACTAGTGGATCCCCCGGCGCCCGGCGGCTCGAGCCCGGGTAAGTTGACATTGTCTGCATGCCGCCGGGCGCCATGCCTGCAGGTCGACTCTAGAAAACATG
TCTGCAAA	GGCTAGAACTAGTGGATCCCCCGGCGCCCGGCGGCTCGAGCCCGGGTAAGTCTGCAAAGTCTGCATGCCGCCGGGCGCCATGCCTGCAGGTCGACTCTAGAAAACATG
TGGCAGTG	GGCTAGAACTAGTGGATCCCCCGGCGCCCGGCGGCTCGAGCCCGGGTAAGTGGCAGTGGTCTGCATGCCGCCGGGCGCCATGCCTGCAGGTCGACTCTAGAAAACATG
TAGGAGTC	GGCTAGAACTAGTGGATCCCCCGGCGCCCGGCGGCTCGAGCCCGGGTAAGTAGGAGTCGTCTGCATGCCGCCGGGCGCCATGCCTGCAGGTCGACTCTAGAAAACATG
TTCATGAA	GGCTAGAACTAGTGGATCCCCCGGCGCCCGGCGGCTCGAGCCCGGGTAAGTTCATGAAGTCTGCATGCCGCCGGGCGCCATGCCTGCAGGTCGACTCTAGAAAACATG
AATTCATA	GGCTAGAACTAGTGGATCCCCCGGCGCCCGGCGGCTCGAGCCCGGGTAAGAATTCATAGTCTGCATGCCGCCGGGCGCCATGCCTGCAGGTCGACTCTAGAAAACATG
GGGACATA	GGCTAGAACTAGTGGATCCCCCGGCGCCCGGCGGCTCGAGCCCGGGTAAGGGGACATAGTCTGCATGCCGCCGGGCGCCATGCCTGCAGGTCGACTCTAGAAAACATG
TGGTCGTA	GGCTAGAACTAGTGGATCCCCCGGCGCCCGGCGGCTCGAGCCCGGGTAAGTGGTCGTAGTCTGCATGCCGCCGGGCGCCATGCCTGCAGGTCGACTCTAGAAAACATG
TGGAAATT	GGCTAGAACTAGTGGATCCCCCGGCGCCCGGCGGCTCGAGCCCGGGTAAGTGGAAATTGTCTGCATGCCGCCGGGCGCCATGCCTGCAGGTCGACTCTAGAAAACATG
TTTACATA	GGCTAGAACTAGTGGATCCCCCGGCGCCCGGCGGCTCGAGCCCGGGTAAGTTTACATAGTCTGCATGCCGCCGGGCGCCATGCCTGCAGGTCGACTCTAGAAAACATG
TGGAAGAC	GGCTAGAACTAGTGGATCCCCCGGCGCCCGGCGGCTCGAGCCCGGGTAAGTGGAAGACGTCTGCATGCCGCCGGGCGCCATGCCTGCAGGTCGACTCTAGAAAACATG
TTGAGTTT	GGCTAGAACTAGTGGATCCCCCGGCGCCCGGCGGCTCGAGCCCGGGTAAGTTGAGTTTGTCTGCATGCCGCCGGGCGCCATGCCTGCAGGTCGACTCTAGAAAACATG
TTTACCAA	GGCTAGAACTAGTGGATCCCCCGGCGCCCGGCGGCTCGAGCCCGGGTAAGTTTACCAAGTCTGCATGCCGCCGGGCGCCATGCCTGCAGGTCGACTCTAGAAAACATG
TTTACACA	GGCTAGAACTAGTGGATCCCCCGGCGCCCGGCGGCTCGAGCCCGGGTAAGTTTACACAGTCTGCATGCCGCCGGGCGCCATGCCTGCAGGTCGACTCTAGAAAACATG
TTTAAGTC	GGCTAGAACTAGTGGATCCCCCGGCGCCCGGCGGCTCGAGCCCGGGTAAGTTTAAGTCGTCTGCATGCCGCCGGGCGCCATGCCTGCAGGTCGACTCTAGAAAACATG
TATAGTTA	GGCTAGAACTAGTGGATCCCCCGGCGCCCGGCGGCTCGAGCCCGGGTAAGTATAGTTAGTCTGCATGCCGCCGGGCGCCATGCCTGCAGGTCGACTCTAGAAAACATG
GTTGACAC	GGCTAGAACTAGTGGATCCCCCGGCGCCCGGCGGCTCGAGCCCGGGTAAGGTTGACACGTCTGCATGCCGCCGGGCGCCATGCCTGCAGGTCGACTCTAGAAAACATG
TGCTAATA	GGCTAGAACTAGTGGATCCCCCGGCGCCCGGCGGCTCGAGCCCGGGTAAGTGCTAATAGTCTGCATGCCGCCGGGCGCCATGCCTGCAGGTCGACTCTAGAAAACATG
TTAAAAAA	GGCTAGAACTAGTGGATCCCCCGGCGCCCGGCGGCTCGAGCCCGGGTAAGTTAAAAAAGTCTGCATGCCGCCGGGCGCCATGCCTGCAGGTCGACTCTAGAAAACATG
TTTAGAAA	GGCTAGAACTAGTGGATCCCCCGGCGCCCGGCGGCTCGAGCCCGGGTAAGTTTAGAAAGTCTGCATGCCGCCGGGCGCCATGCCTGCAGGTCGACTCTAGAAAACATG
TCGACGAA	GGCTAGAACTAGTGGATCCCCCGGCGCCCGGCGGCTCGAGCCCGGGTAAGTCGACGAAGTCTGCATGCCGCCGGGCGCCATGCCTGCAGGTCGACTCTAGAAAACATG
AGGAATAC	GGCTAGAACTAGTGGATCCCCCGGCGCCCGGCGGCTCGAGCCCGGGTAAGAGGAATACGTCTGCATGCCGCCGGGCGCCATGCCTGCAGGTCGACTCTAGAAAACATG
CGGAAAAA	GGCTAGAACTAGTGGATCCCCCGGCGCCCGGCGGCTCGAGCCCGGGTAAGCGGAAAAAGTCTGCATGCCGCCGGGCGCCATGCCTGCAGGTCGACTCTAGAAAACATG
TCTCAAAA	GGCTAGAACTAGTGGATCCCCCGGCGCCCGGCGGCTCGAGCCCGGGTAAGTCTCAAAAGTCTGCATGCCGCCGGGCGCCATGCCTGCAGGTCGACTCTAGAAAACATG
TGCAAGTA	GGCTAGAACTAGTGGATCCCCCGGCGCCCGGCGGCTCGAGCCCGGGTAAGTGCAAGTAGTCTGCATGCCGCCGGGCGCCATGCCTGCAGGTCGACTCTAGAAAACATG
TAGACAAA	GGCTAGAACTAGTGGATCCCCCGGCGCCCGGCGGCTCGAGCCCGGGTAAGTAGACAAAGTCTGCATGCCGCCGGGCGCCATGCCTGCAGGTCGACTCTAGAAAACATG
AGAAAAAC	GGCTAGAACTAGTGGATCCCCCGGCGCCCGGCGGCTCGAGCCCGGGTAAGAGAAAAACGTCTGCATGCCGCCGGGCGCCATGCCTGCAGGTCGACTCTAGAAAACATG
TGAATCAA	GGCTAGAACTAGTGGATCCCCCGGCGCCCGGCGGCTCGAGCCCGGGTAAGTGAATCAAGTCTGCATGCCGCCGGGCGCCATGCCTGCAGGTCGACTCTAGAAAACATG
TTTCCGAG	GGCTAGAACTAGTGGATCCCCCGGCGCCCGGCGGCTCGAGCCCGGGTAAGTTTCCGAGGTCTGCATGCCGCCGGGCGCCATGCCTGCAGGTCGACTCTAGAAAACATG
TGTACAAA	GGCTAGAACTAGTGGATCCCCCGGCGCCCGGCGGCTCGAGCCCGGGTAAGTGTACAAAGTCTGCATGCCGCCGGGCGCCATGCCTGCAGGTCGACTCTAGAAAACATG
GTTACTTG	GGCTAGAACTAGTGGATCCCCCGGCGCCCGGCGGCTCGAGCCCGGGTAAGGTTACTTGGTCTGCATGCCGCCGGGCGCCATGCCTGCAGGTCGACTCTAGAAAACATG
TGCATGAG	GGCTAGAACTAGTGGATCCCCCGGCGCCCGGCGGCTCGAGCCCGGGTAAGTGCATGAGGTCTGCATGCCGCCGGGCGCCATGCCTGCAGGTCGACTCTAGAAAACATG
TTAACGGA	GGCTAGAACTAGTGGATCCCCCGGCGCCCGGCGGCTCGAGCCCGGGTAAGTTAACGGAGTCTGCATGCCGCCGGGCGCCATGCCTGCAGGTCGACTCTAGAAAACATG
CTTACATA	GGCTAGAACTAGTGGATCCCCCGGCGCCCGGCGGCTCGAGCCCGGGTAAGCTTACATAGTCTGCATGCCGCCGGGCGCCATGCCTGCAGGTCGACTCTAGAAAACATG
TGCAACGG	GGCTAGAACTAGTGGATCCCCCGGCGCCCGGCGGCTCGAGCCCGGGTAAGTGCAACGGGTCTGCATGCCGCCGGGCGCCATGCCTGCAGGTCGACTCTAGAAAACATG
CTTGGTTA	GGCTAGAACTAGTGGATCCCCCGGCGCCCGGCGGCTCGAGCCCGGGTAAGCTTGGTTAGTCTGCATGCCGCCGGGCGCCATGCCTGCAGGTCGACTCTAGAAAACATG
TTAAAATC	GGCTAGAACTAGTGGATCCCCCGGCGCCCGGCGGCTCGAGCCCGGGTAAGTTAAAATCGTCTGCATGCCGCCGGGCGCCATGCCTGCAGGTCGACTCTAGAAAACATG
CTTACATA	GGCTAGAACTAGTGGATCCCCCGGCGCCCGGCGGCTCGAGCCCGGGTAAGCTTACATAGTCTGCATGCCGCCGGGCGCCATGCCTGCAGGTCGACTCTAGAAAACATG
GTAAAGTC	GGCTAGAACTAGTGGATCCCCCGGCGCCCGGCGGCTCGAGCCCGGGTAAGGTAAAGTCGTCTGCATGCCGCCGGGCGCCATGCCTGCAGGTCGACTCTAGAAAACATG
TAGAAGAA	GGCTAGAACTAGTGGATCCCCCGGCGCCCGGCGGCTCGAGCCCGGGTAAGTAGAAGAAGTCTGCATGCCGCCGGGCGCCATGCCTGCAGGTCGACTCTAGAAAACATG
CTCCAATT	GGCTAGAACTAGTGGATCCCCCGGCGCCCGGCGGCTCGAGCCCGGGTAAGCTCCAATTGTCTGCATGCCGCCGGGCGCCATGCCTGCAGGTCGACTCTAGAAAACATG
TGCAGGTA	GGCTAGAACTAGTGGATCCCCCGGCGCCCGGCGGCTCGAGCCCGGGTAAGTGCAGGTAGTCTGCATGCCGCCGGGCGCCATGCCTGCAGGTCGACTCTAGAAAACATG
GTGAAAGA	GGCTAGAACTAGTGGATCCCCCGGCGCCCGGCGGCTCGAGCCCGGGTAAGGTGAAAGAGTCTGCATGCCGCCGGGCGCCATGCCTGCAGGTCGACTCTAGAAAACATG
TACCCTAA	GGCTAGAACTAGTGGATCCCCCGGCGCCCGGCGGCTCGAGCCCGGGTAAGTACCCTAAGTCTGCATGCCGCCGGGCGCCATGCCTGCAGGTCGACTCTAGAAAACATG
GCTACGAA	GGCTAGAACTAGTGGATCCCCCGGCGCCCGGCGGCTCGAGCCCGGGTAAGGCTACGAAGTCTGCATGCCGCCGGGCGCCATGCCTGCAGGTCGACTCTAGAAAACATG
TGTTAGAA	GGCTAGAACTAGTGGATCCCCCGGCGCCCGGCGGCTCGAGCCCGGGTAAGTGTTAGAAGTCTGCATGCCGCCGGGCGCCATGCCTGCAGGTCGACTCTAGAAAACATG
TTTACAGC	GGCTAGAACTAGTGGATCCCCCGGCGCCCGGCGGCTCGAGCCCGGGTAAGTTTACAGCGTCTGCATGCCGCCGGGCGCCATGCCTGCAGGTCGACTCTAGAAAACATG
GTCAATTT	GGCTAGAACTAGTGGATCCCCCGGCGCCCGGCGGCTCGAGCCCGGGTAAGGTCAATTTGTCTGCATGCCGCCGGGCGCCATGCCTGCAGGTCGACTCTAGAAAACATG
TGATAATC	GGCTAGAACTAGTGGATCCCCCGGCGCCCGGCGGCTCGAGCCCGGGTAAGTGATAATCGTCTGCATGCCGCCGGGCGCCATGCCTGCAGGTCGACTCTAGAAAACATG
TAGAACGC	GGCTAGAACTAGTGGATCCCCCGGCGCCCGGCGGCTCGAGCCCGGGTAAGTAGAACGCGTCTGCATGCCGCCGGGCGCCATGCCTGCAGGTCGACTCTAGAAAACATG
TGGAAGAC	GGCTAGAACTAGTGGATCCCCCGGCGCCCGGCGGCTCGAGCCCGGGTAAGTGGAAGACGTCTGCATGCCGCCGGGCGCCATGCCTGCAGGTCGACTCTAGAAAACATG
CAGAAAAG	GGCTAGAACTAGTGGATCCCCCGGCGCCCGGCGGCTCGAGCCCGGGTAAGCAGAAAAGGTCTGCATGCCGCCGGGCGCCATGCCTGCAGGTCGACTCTAGAAAACATG
TACAAGTC	GGCTAGAACTAGTGGATCCCCCGGCGCCCGGCGGCTCGAGCCCGGGTAAGTACAAGTCGTCTGCATGCCGCCGGGCGCCATGCCTGCAGGTCGACTCTAGAAAACATG
TTGCCGCA	GGCTAGAACTAGTGGATCCCCCGGCGCCCGGCGGCTCGAGCCCGGGTAAGTTGCCGCAGTCTGCATGCCGCCGGGCGCCATGCCTGCAGGTCGACTCTAGAAAACATG
TGCGAAGA	GGCTAGAACTAGTGGATCCCCCGGCGCCCGGCGGCTCGAGCCCGGGTAAGTGCGAAGAGTCTGCATGCCGCCGGGCGCCATGCCTGCAGGTCGACTCTAGAAAACATG
TTCCAGCA	GGCTAGAACTAGTGGATCCCCCGGCGCCCGGCGGCTCGAGCCCGGGTAAGTTCCAGCAGTCTGCATGCCGCCGGGCGCCATGCCTGCAGGTCGACTCTAGAAAACATG
CCAAACTA	GGCTAGAACTAGTGGATCCCCCGGCGCCCGGCGGCTCGAGCCCGGGTAAGCCAAACTAGTCTGCATGCCGCCGGGCGCCATGCCTGCAGGTCGACTCTAGAAAACATG
TTCTCAAC	GGCTAGAACTAGTGGATCCCCCGGCGCCCGGCGGCTCGAGCCCGGGTAAGTTCTCAACGTCTGCATGCCGCCGGGCGCCATGCCTGCAGGTCGACTCTAGAAAACATG
TTCGTGAA	GGCTAGAACTAGTGGATCCCCCGGCGCCCGGCGGCTCGAGCCCGGGTAAGTTCGTGAAGTCTGCATGCCGCCGGGCGCCATGCCTGCAGGTCGACTCTAGAAAACATG
TATACGAA	GGCTAGAACTAGTGGATCCCCCGGCGCCCGGCGGCTCGAGCCCGGGTAAGTATACGAAGTCTGCATGCCGCCGGGCGCCATGCCTGCAGGTCGACTCTAGAAAACATG
TTGCCTAA	GGCTAGAACTAGTGGATCCCCCGGCGCCCGGCGGCTCGAGCCCGGGTAAGTTGCCTAAGTCTGCATGCCGCCGGGCGCCATGCCTGCAGGTCGACTCTAGAAAACATG
TGGAAGCA	GGCTAGAACTAGTGGATCCCCCGGCGCCCGGCGGCTCGAGCCCGGGTAAGTGGAAGCAGTCTGCATGCCGCCGGGCGCCATGCCTGCAGGTCGACTCTAGAAAACATG
TGTAACTC	GGCTAGAACTAGTGGATCCCCCGGCGCCCGGCGGCTCGAGCCCGGGTAAGTGTAACTCGTCTGCATGCCGCCGGGCGCCATGCCTGCAGGTCGACTCTAGAAAACATG
TGAAACAA	GGCTAGAACTAGTGGATCCCCCGGCGCCCGGCGGCTCGAGCCCGGGTAAGTGAAACAAGTCTGCATGCCGCCGGGCGCCATGCCTGCAGGTCGACTCTAGAAAACATG
GGTAAGGC	GGCTAGAACTAGTGGATCCCCCGGCGCCCGGCGGCTCGAGCCCGGGTAAGGGTAAGGCGTCTGCATGCCGCCGGGCGCCATGCCTGCAGGTCGACTCTAGAAAACATG
TATAGCAA	GGCTAGAACTAGTGGATCCCCCGGCGCCCGGCGGCTCGAGCCCGGGTAAGTATAGCAAGTCTGCATGCCGCCGGGCGCCATGCCTGCAGGTCGACTCTAGAAAACATG
TTTAAATC	GGCTAGAACTAGTGGATCCCCCGGCGCCCGGCGGCTCGAGCCCGGGTAAGTTTAAATCGTCTGCATGCCGCCGGGCGCCATGCCTGCAGGTCGACTCTAGAAAACATG
TTGGGATG	GGCTAGAACTAGTGGATCCCCCGGCGCCCGGCGGCTCGAGCCCGGGTAAGTTGGGATGGTCTGCATGCCGCCGGGCGCCATGCCTGCAGGTCGACTCTAGAAAACATG
TTTATAAT	GGCTAGAACTAGTGGATCCCCCGGCGCCCGGCGGCTCGAGCCCGGGTAAGTTTATAATGTCTGCATGCCGCCGGGCGCCATGCCTGCAGGTCGACTCTAGAAAACATG
TCTAAAAC	GGCTAGAACTAGTGGATCCCCCGGCGCCCGGCGGCTCGAGCCCGGGTAAGTCTAAAACGTCTGCATGCCGCCGGGCGCCATGCCTGCAGGTCGACTCTAGAAAACATG
TGTACGAA	GGCTAGAACTAGTGGATCCCCCGGCGCCCGGCGGCTCGAGCCCGGGTAAGTGTACGAAGTCTGCATGCCGCCGGGCGCCATGCCTGCAGGTCGACTCTAGAAAACATG
TTTAAAAA	GGCTAGAACTAGTGGATCCCCCGGCGCCCGGCGGCTCGAGCCCGGGTAAGTTTAAAAAGTCTGCATGCCGCCGGGCGCCATGCCTGCAGGTCGACTCTAGAAAACATG
TAGAAGAT	GGCTAGAACTAGTGGATCCCCCGGCGCCCGGCGGCTCGAGCCCGGGTAAGTAGAAGATGTCTGCATGCCGCCGGGCGCCATGCCTGCAGGTCGACTCTAGAAAACATG
TTGAAGTA	GGCTAGAACTAGTGGATCCCCCGGCGCCCGGCGGCTCGAGCCCGGGTAAGTTGAAGTAGTCTGCATGCCGCCGGGCGCCATGCCTGCAGGTCGACTCTAGAAAACATG
CATAAGTA	GGCTAGAACTAGTGGATCCCCCGGCGCCCGGCGGCTCGAGCCCGGGTAAGCATAAGTAGTCTGCATGCCGCCGGGCGCCATGCCTGCAGGTCGACTCTAGAAAACATG
GTTAAGAA	GGCTAGAACTAGTGGATCCCCCGGCGCCCGGCGGCTCGAGCCCGGGTAAGGTTAAGAAGTCTGCATGCCGCCGGGCGCCATGCCTGCAGGTCGACTCTAGAAAACATG
TAGACATA	GGCTAGAACTAGTGGATCCCCCGGCGCCCGGCGGCTCGAGCCCGGGTAAGTAGACATAGTCTGCATGCCGCCGGGCGCCATGCCTGCAGGTCGACTCTAGAAAACATG
TTGACATA	GGCTAGAACTAGTGGATCCCCCGGCGCCCGGCGGCTCGAGCCCGGGTAAGTTGACATAGTCTGCATGCCGCCGGGCGCCATGCCTGCAGGTCGACTCTAGAAAACATG
GTTAACAC	GGCTAGAACTAGTGGATCCCCCGGCGCCCGGCGGCTCGAGCCCGGGTAAGGTTAACACGTCTGCATGCCGCCGGGCGCCATGCCTGCAGGTCGACTCTAGAAAACATG
CTGACGTC	GGCTAGAACTAGTGGATCCCCCGGCGCCCGGCGGCTCGAGCCCGGGTAAGCTGACGTCGTCTGCATGCCGCCGGGCGCCATGCCTGCAGGTCGACTCTAGAAAACATG
TGTAAGAC	GGCTAGAACTAGTGGATCCCCCGGCGCCCGGCGGCTCGAGCCCGGGTAAGTGTAAGACGTCTGCATGCCGCCGGGCGCCATGCCTGCAGGTCGACTCTAGAAAACATG
TGATAGAA	GGCTAGAACTAGTGGATCCCCCGGCGCCCGGCGGCTCGAGCCCGGGTAAGTGATAGAAGTCTGCATGCCGCCGGGCGCCATGCCTGCAGGTCGACTCTAGAAAACATG
TGAAAACT	GGCTAGAACTAGTGGATCCCCCGGCGCCCGGCGGCTCGAGCCCGGGTAAGTGAAAACTGTCTGCATGCCGCCGGGCGCCATGCCTGCAGGTCGACTCTAGAAAACATG
TGTAAATG	GGCTAGAACTAGTGGATCCCCCGGCGCCCGGCGGCTCGAGCCCGGGTAAGTGTAAATGGTCTGCATGCCGCCGGGCGCCATGCCTGCAGGTCGACTCTAGAAAACATG
TTGAAGTA	GGCTAGAACTAGTGGATCCCCCGGCGCCCGGCGGCTCGAGCCCGGGTAAGTTGAAGTAGTCTGCATGCCGCCGGGCGCCATGCCTGCAGGTCGACTCTAGAAAACATG
ACGAGATA	GGCTAGAACTAGTGGATCCCCCGGCGCCCGGCGGCTCGAGCCCGGGTAAGACGAGATAGTCTGCATGCCGCCGGGCGCCATGCCTGCAGGTCGACTCTAGAAAACATG
TACACGTA	GGCTAGAACTAGTGGATCCCCCGGCGCCCGGCGGCTCGAGCCCGGGTAAGTACACGTAGTCTGCATGCCGCCGGGCGCCATGCCTGCAGGTCGACTCTAGAAAACATG
ATCATTCA	GGCTAGAACTAGTGGATCCCCCGGCGCCCGGCGGCTCGAGCCCGGGTAAGATCATTCAGTCTGCATGCCGCCGGGCGCCATGCCTGCAGGTCGACTCTAGAAAACATG
TGTAAGAA	GGCTAGAACTAGTGGATCCCCCGGCGCCCGGCGGCTCGAGCCCGGGTAAGTGTAAGAAGTCTGCATGCCGCCGGGCGCCATGCCTGCAGGTCGACTCTAGAAAACATG
GTGATGAA	GGCTAGAACTAGTGGATCCCCCGGCGCCCGGCGGCTCGAGCCCGGGTAAGGTGATGAAGTCTGCATGCCGCCGGGCGCCATGCCTGCAGGTCGACTCTAGAAAACATG
TAGAAGTA	GGCTAGAACTAGTGGATCCCCCGGCGCCCGGCGGCTCGAGCCCGGGTAAGTAGAAGTAGTCTGCATGCCGCCGGGCGCCATGCCTGCAGGTCGACTCTAGAAAACATG
AGGTCGTC	GGCTAGAACTAGTGGATCCCCCGGCGCCCGGCGGCTCGAGCCCGGGTAAGAGGTCGTCGTCTGCATGCCGCCGGGCGCCATGCCTGCAGGTCGACTCTAGAAAACATG
CTGCTGAA	GGCTAGAACTAGTGGATCCCCCGGCGCCCGGCGGCTCGAGCCCGGGTAAGCTGCTGAAGTCTGCATGCCGCCGGGCGCCATGCCTGCAGGTCGACTCTAGAAAACATG
TGGACGTT	GGCTAGAACTAGTGGATCCCCCGGCGCCCGGCGGCTCGAGCCCGGGTAAGTGGACGTTGTCTGCATGCCGCCGGGCGCCATGCCTGCAGGTCGACTCTAGAAAACATG
TTTGAATC	GGCTAGAACTAGTGGATCCCCCGGCGCCCGGCGGCTCGAGCCCGGGTAAGTTTGAATCGTCTGCATGCCGCCGGGCGCCATGCCTGCAGGTCGACTCTAGAAAACATG
TTGGCGTA	GGCTAGAACTAGTGGATCCCCCGGCGCCCGGCGGCTCGAGCCCGGGTAAGTTGGCGTAGTCTGCATGCCGCCGGGCGCCATGCCTGCAGGTCGACTCTAGAAAACATG
TGCAAATA	GGCTAGAACTAGTGGATCCCCCGGCGCCCGGCGGCTCGAGCCCGGGTAAGTGCAAATAGTCTGCATGCCGCCGGGCGCCATGCCTGCAGGTCGACTCTAGAAAACATG
TTTTCTGA	GGCTAGAACTAGTGGATCCCCCGGCGCCCGGCGGCTCGAGCCCGGGTAAGTTTTCTGAGTCTGCATGCCGCCGGGCGCCATGCCTGCAGGTCGACTCTAGAAAACATG
TGGAAATA	GGCTAGAACTAGTGGATCCCCCGGCGCCCGGCGGCTCGAGCCCGGGTAAGTGGAAATAGTCTGCATGCCGCCGGGCGCCATGCCTGCAGGTCGACTCTAGAAAACATG
TGTACATA	GGCTAGAACTAGTGGATCCCCCGGCGCCCGGCGGCTCGAGCCCGGGTAAGTGTACATAGTCTGCATGCCGCCGGGCGCCATGCCTGCAGGTCGACTCTAGAAAACATG
TGGATATA	GGCTAGAACTAGTGGATCCCCCGGCGCCCGGCGGCTCGAGCCCGGGTAAGTGGATATAGTCTGCATGCCGCCGGGCGCCATGCCTGCAGGTCGACTCTAGAAAACATG
TTTAGATA	GGCTAGAACTAGTGGATCCCCCGGCGCCCGGCGGCTCGAGCCCGGGTAAGTTTAGATAGTCTGCATGCCGCCGGGCGCCATGCCTGCAGGTCGACTCTAGAAAACATG
TTCCCGAG	GGCTAGAACTAGTGGATCCCCCGGCGCCCGGCGGCTCGAGCCCGGGTAAGTTCCCGAGGTCTGCATGCCGCCGGGCGCCATGCCTGCAGGTCGACTCTAGAAAACATG
TTGACGAA	GGCTAGAACTAGTGGATCCCCCGGCGCCCGGCGGCTCGAGCCCGGGTAAGTTGACGAAGTCTGCATGCCGCCGGGCGCCATGCCTGCAGGTCGACTCTAGAAAACATG
TTTATATC	GGCTAGAACTAGTGGATCCCCCGGCGCCCGGCGGCTCGAGCCCGGGTAAGTTTATATCGTCTGCATGCCGCCGGGCGCCATGCCTGCAGGTCGACTCTAGAAAACATG
TAGCAATA	GGCTAGAACTAGTGGATCCCCCGGCGCCCGGCGGCTCGAGCCCGGGTAAGTAGCAATAGTCTGCATGCCGCCGGGCGCCATGCCTGCAGGTCGACTCTAGAAAACATG
TTTAAAAG	GGCTAGAACTAGTGGATCCCCCGGCGCCCGGCGGCTCGAGCCCGGGTAAGTTTAAAAGGTCTGCATGCCGCCGGGCGCCATGCCTGCAGGTCGACTCTAGAAAACATG
TTTACGTG	GGCTAGAACTAGTGGATCCCCCGGCGCCCGGCGGCTCGAGCCCGGGTAAGTTTACGTGGTCTGCATGCCGCCGGGCGCCATGCCTGCAGGTCGACTCTAGAAAACATG
TCTAAGGA	GGCTAGAACTAGTGGATCCCCCGGCGCCCGGCGGCTCGAGCCCGGGTAAGTCTAAGGAGTCTGCATGCCGCCGGGCGCCATGCCTGCAGGTCGACTCTAGAAAACATG
TGGACATA	GGCTAGAACTAGTGGATCCCCCGGCGCCCGGCGGCTCGAGCCCGGGTAAGTGGACATAGTCTGCATGCCGCCGGGCGCCATGCCTGCAGGTCGACTCTAGAAAACATG
TGGAAATT	GGCTAGAACTAGTGGATCCCCCGGCGCCCGGCGGCTCGAGCCCGGGTAAGTGGAAATTGTCTGCATGCCGCCGGGCGCCATGCCTGCAGGTCGACTCTAGAAAACATG
ATTAAGCA	GGCTAGAACTAGTGGATCCCCCGGCGCCCGGCGGCTCGAGCCCGGGTAAGATTAAGCAGTCTGCATGCCGCCGGGCGCCATGCCTGCAGGTCGACTCTAGAAAACATG
CTGATGTG	GGCTAGAACTAGTGGATCCCCCGGCGCCCGGCGGCTCGAGCCCGGGTAAGCTGATGTGGTCTGCATGCCGCCGGGCGCCATGCCTGCAGGTCGACTCTAGAAAACATG
TTTCAGGA	GGCTAGAACTAGTGGATCCCCCGGCGCCCGGCGGCTCGAGCCCGGGTAAGTTTCAGGAGTCTGCATGCCGCCGGGCGCCATGCCTGCAGGTCGACTCTAGAAAACATG
GGGAAATG	GGCTAGAACTAGTGGATCCCCCGGCGCCCGGCGGCTCGAGCCCGGGTAAGGGGAAATGGTCTGCATGCCGCCGGGCGCCATGCCTGCAGGTCGACTCTAGAAAACATG
TTAAAATC	GGCTAGAACTAGTGGATCCCCCGGCGCCCGGCGGCTCGAGCCCGGGTAAGTTAAAATCGTCTGCATGCCGCCGGGCGCCATGCCTGCAGGTCGACTCTAGAAAACATG
GGTACGAT	GGCTAGAACTAGTGGATCCCCCGGCGCCCGGCGGCTCGAGCCCGGGTAAGGGTACGATGTCTGCATGCCGCCGGGCGCCATGCCTGCAGGTCGACTCTAGAAAACATG
TCGAAGAC	GGCTAGAACTAGTGGATCCCCCGGCGCCCGGCGGCTCGAGCCCGGGTAAGTCGAAGACGTCTGCATGCCGCCGGGCGCCATGCCTGCAGGTCGACTCTAGAAAACATG
GGGTAATA	GGCTAGAACTAGTGGATCCCCCGGCGCCCGGCGGCTCGAGCCCGGGTAAGGGGTAATAGTCTGCATGCCGCCGGGCGCCATGCCTGCAGGTCGACTCTAGAAAACATG
CGGACAAA	GGCTAGAACTAGTGGATCCCCCGGCGCCCGGCGGCTCGAGCCCGGGTAAGCGGACAAAGTCTGCATGCCGCCGGGCGCCATGCCTGCAGGTCGACTCTAGAAAACATG
TGGGCTTT	GGCTAGAACTAGTGGATCCCCCGGCGCCCGGCGGCTCGAGCCCGGGTAAGTGGGCTTTGTCTGCATGCCGCCGGGCGCCATGCCTGCAGGTCGACTCTAGAAAACATG
TTTAAGTA	GGCTAGAACTAGTGGATCCCCCGGCGCCCGGCGGCTCGAGCCCGGGTAAGTTTAAGTAGTCTGCATGCCGCCGGGCGCCATGCCTGCAGGTCGACTCTAGAAAACATG
TTGATGCA	GGCTAGAACTAGTGGATCCCCCGGCGCCCGGCGGCTCGAGCCCGGGTAAGTTGATGCAGTCTGCATGCCGCCGGGCGCCATGCCTGCAGGTCGACTCTAGAAAACATG
TCGCTGTA	GGCTAGAACTAGTGGATCCCCCGGCGCCCGGCGGCTCGAGCCCGGGTAAGTCGCTGTAGTCTGCATGCCGCCGGGCGCCATGCCTGCAGGTCGACTCTAGAAAACATG
TTAAAGAC	GGCTAGAACTAGTGGATCCCCCGGCGCCCGGCGGCTCGAGCCCGGGTAAGTTAAAGACGTCTGCATGCCGCCGGGCGCCATGCCTGCAGGTCGACTCTAGAAAACATG
GGTAAGTA	GGCTAGAACTAGTGGATCCCCCGGCGCCCGGCGGCTCGAGCCCGGGTAAGGGTAAGTAGTCTGCATGCCGCCGGGCGCCATGCCTGCAGGTCGACTCTAGAAAACATG
TTTACGAA	GGCTAGAACTAGTGGATCCCCCGGCGCCCGGCGGCTCGAGCCCGGGTAAGTTTACGAAGTCTGCATGCCGCCGGGCGCCATGCCTGCAGGTCGACTCTAGAAAACATG
TTACAGTG	GGCTAGAACTAGTGGATCCCCCGGCGCCCGGCGGCTCGAGCCCGGGTAAGTTACAGTGGTCTGCATGCCGCCGGGCGCCATGCCTGCAGGTCGACTCTAGAAAACATG
TACACACA	GGCTAGAACTAGTGGATCCCCCGGCGCCCGGCGGCTCGAGCCCGGGTAAGTACACACAGTCTGCATGCCGCCGGGCGCCATGCCTGCAGGTCGACTCTAGAAAACATG
TGTAAAAA	GGCTAGAACTAGTGGATCCCCCGGCGCCCGGCGGCTCGAGCCCGGGTAAGTGTAAAAAGTCTGCATGCCGCCGGGCGCCATGCCTGCAGGTCGACTCTAGAAAACATG
TTTAGCTC	GGCTAGAACTAGTGGATCCCCCGGCGCCCGGCGGCTCGAGCCCGGGTAAGTTTAGCTCGTCTGCATGCCGCCGGGCGCCATGCCTGCAGGTCGACTCTAGAAAACATG
TGAAAATA	GGCTAGAACTAGTGGATCCCCCGGCGCCCGGCGGCTCGAGCCCGGGTAAGTGAAAATAGTCTGCATGCCGCCGGGCGCCATGCCTGCAGGTCGACTCTAGAAAACATG
TTATAATG	GGCTAGAACTAGTGGATCCCCCGGCGCCCGGCGGCTCGAGCCCGGGTAAGTTATAATGGTCTGCATGCCGCCGGGCGCCATGCCTGCAGGTCGACTCTAGAAAACATG
TAGCAGTA	GGCTAGAACTAGTGGATCCCCCGGCGCCCGGCGGCTCGAGCCCGGGTAAGTAGCAGTAGTCTGCATGCCGCCGGGCGCCATGCCTGCAGGTCGACTCTAGAAAACATG
TGAACAAA	GGCTAGAACTAGTGGATCCCCCGGCGCCCGGCGGCTCGAGCCCGGGTAAGTGAACAAAGTCTGCATGCCGCCGGGCGCCATGCCTGCAGGTCGACTCTAGAAAACATG
CATCCGGC	GGCTAGAACTAGTGGATCCCCCGGCGCCCGGCGGCTCGAGCCCGGGTAAGCATCCGGCGTCTGCATGCCGCCGGGCGCCATGCCTGCAGGTCGACTCTAGAAAACATG
CGAATAAT	GGCTAGAACTAGTGGATCCCCCGGCGCCCGGCGGCTCGAGCCCGGGTAAGCGAATAATGTCTGCATGCCGCCGGGCGCCATGCCTGCAGGTCGACTCTAGAAAACATG
TGGGCATA	GGCTAGAACTAGTGGATCCCCCGGCGCCCGGCGGCTCGAGCCCGGGTAAGTGGGCATAGTCTGCATGCCGCCGGGCGCCATGCCTGCAGGTCGACTCTAGAAAACATG
TTTAGGTA	GGCTAGAACTAGTGGATCCCCCGGCGCCCGGCGGCTCGAGCCCGGGTAAGTTTAGGTAGTCTGCATGCCGCCGGGCGCCATGCCTGCAGGTCGACTCTAGAAAACATG
CTAAAGAA	GGCTAGAACTAGTGGATCCCCCGGCGCCCGGCGGCTCGAGCCCGGGTAAGCTAAAGAAGTCTGCATGCCGCCGGGCGCCATGCCTGCAGGTCGACTCTAGAAAACATG
TATATGGG	GGCTAGAACTAGTGGATCCCCCGGCGCCCGGCGGCTCGAGCCCGGGTAAGTATATGGGGTCTGCATGCCGCCGGGCGCCATGCCTGCAGGTCGACTCTAGAAAACATG
CTGAAATC	GGCTAGAACTAGTGGATCCCCCGGCGCCCGGCGGCTCGAGCCCGGGTAAGCTGAAATCGTCTGCATGCCGCCGGGCGCCATGCCTGCAGGTCGACTCTAGAAAACATG
TGAACCAA	GGCTAGAACTAGTGGATCCCCCGGCGCCCGGCGGCTCGAGCCCGGGTAAGTGAACCAAGTCTGCATGCCGCCGGGCGCCATGCCTGCAGGTCGACTCTAGAAAACATG
TTCAAGTA	GGCTAGAACTAGTGGATCCCCCGGCGCCCGGCGGCTCGAGCCCGGGTAAGTTCAAGTAGTCTGCATGCCGCCGGGCGCCATGCCTGCAGGTCGACTCTAGAAAACATG
TTGTGTGC	GGCTAGAACTAGTGGATCCCCCGGCGCCCGGCGGCTCGAGCCCGGGTAAGTTGTGTGCGTCTGCATGCCGCCGGGCGCCATGCCTGCAGGTCGACTCTAGAAAACATG
GCAAAACT	GGCTAGAACTAGTGGATCCCCCGGCGCCCGGCGGCTCGAGCCCGGGTAAGGCAAAACTGTCTGCATGCCGCCGGGCGCCATGCCTGCAGGTCGACTCTAGAAAACATG
TTGACACA	GGCTAGAACTAGTGGATCCCCCGGCGCCCGGCGGCTCGAGCCCGGGTAAGTTGACACAGTCTGCATGCCGCCGGGCGCCATGCCTGCAGGTCGACTCTAGAAAACATG
TTTAAGGA	GGCTAGAACTAGTGGATCCCCCGGCGCCCGGCGGCTCGAGCCCGGGTAAGTTTAAGGAGTCTGCATGCCGCCGGGCGCCATGCCTGCAGGTCGACTCTAGAAAACATG
TTGAAGAA	GGCTAGAACTAGTGGATCCCCCGGCGCCCGGCGGCTCGAGCCCGGGTAAGTTGAAGAAGTCTGCATGCCGCCGGGCGCCATGCCTGCAGGTCGACTCTAGAAAACATG
TATAAGAG	GGCTAGAACTAGTGGATCCCCCGGCGCCCGGCGGCTCGAGCCCGGGTAAGTATAAGAGGTCTGCATGCCGCCGGGCGCCATGCCTGCAGGTCGACTCTAGAAAACATG
TGTACACC	GGCTAGAACTAGTGGATCCCCCGGCGCCCGGCGGCTCGAGCCCGGGTAAGTGTACACCGTCTGCATGCCGCCGGGCGCCATGCCTGCAGGTCGACTCTAGAAAACATG
TATAAATA	GGCTAGAACTAGTGGATCCCCCGGCGCCCGGCGGCTCGAGCCCGGGTAAGTATAAATAGTCTGCATGCCGCCGGGCGCCATGCCTGCAGGTCGACTCTAGAAAACATG
TAGGCGAA	GGCTAGAACTAGTGGATCCCCCGGCGCCCGGCGGCTCGAGCCCGGGTAAGTAGGCGAAGTCTGCATGCCGCCGGGCGCCATGCCTGCAGGTCGACTCTAGAAAACATG
CTCAAGAA	GGCTAGAACTAGTGGATCCCCCGGCGCCCGGCGGCTCGAGCCCGGGTAAGCTCAAGAAGTCTGCATGCCGCCGGGCGCCATGCCTGCAGGTCGACTCTAGAAAACATG
TTGAAGTA	GGCTAGAACTAGTGGATCCCCCGGCGCCCGGCGGCTCGAGCCCGGGTAAGTTGAAGTAGTCTGCATGCCGCCGGGCGCCATGCCTGCAGGTCGACTCTAGAAAACATG
TGTAAGTA	GGCTAGAACTAGTGGATCCCCCGGCGCCCGGCGGCTCGAGCCCGGGTAAGTGTAAGTAGTCTGCATGCCGCCGGGCGCCATGCCTGCAGGTCGACTCTAGAAAACATG
TTGAAGTT	GGCTAGAACTAGTGGATCCCCCGGCGCCCGGCGGCTCGAGCCCGGGTAAGTTGAAGTTGTCTGCATGCCGCCGGGCGCCATGCCTGCAGGTCGACTCTAGAAAACATG
TTTATTAA	GGCTAGAACTAGTGGATCCCCCGGCGCCCGGCGGCTCGAGCCCGGGTAAGTTTATTAAGTCTGCATGCCGCCGGGCGCCATGCCTGCAGGTCGACTCTAGAAAACATG
TTTACCTC	GGCTAGAACTAGTGGATCCCCCGGCGCCCGGCGGCTCGAGCCCGGGTAAGTTTACCTCGTCTGCATGCCGCCGGGCGCCATGCCTGCAGGTCGACTCTAGAAAACATG
TTGAAAAC	GGCTAGAACTAGTGGATCCCCCGGCGCCCGGCGGCTCGAGCCCGGGTAAGTTGAAAACGTCTGCATGCCGCCGGGCGCCATGCCTGCAGGTCGACTCTAGAAAACATG
CGCAAGAG	GGCTAGAACTAGTGGATCCCCCGGCGCCCGGCGGCTCGAGCCCGGGTAAGCGCAAGAGGTCTGCATGCCGCCGGGCGCCATGCCTGCAGGTCGACTCTAGAAAACATG
TGTAACAT	GGCTAGAACTAGTGGATCCCCCGGCGCCCGGCGGCTCGAGCCCGGGTAAGTGTAACATGTCTGCATGCCGCCGGGCGCCATGCCTGCAGGTCGACTCTAGAAAACATG
TTAACGAA	GGCTAGAACTAGTGGATCCCCCGGCGCCCGGCGGCTCGAGCCCGGGTAAGTTAACGAAGTCTGCATGCCGCCGGGCGCCATGCCTGCAGGTCGACTCTAGAAAACATG
ATGAAATC	GGCTAGAACTAGTGGATCCCCCGGCGCCCGGCGGCTCGAGCCCGGGTAAGATGAAATCGTCTGCATGCCGCCGGGCGCCATGCCTGCAGGTCGACTCTAGAAAACATG
TGTACAAA	GGCTAGAACTAGTGGATCCCCCGGCGCCCGGCGGCTCGAGCCCGGGTAAGTGTACAAAGTCTGCATGCCGCCGGGCGCCATGCCTGCAGGTCGACTCTAGAAAACATG
TTGAAGTA	GGCTAGAACTAGTGGATCCCCCGGCGCCCGGCGGCTCGAGCCCGGGTAAGTTGAAGTAGTCTGCATGCCGCCGGGCGCCATGCCTGCAGGTCGACTCTAGAAAACATG
TGTAACAC	GGCTAGAACTAGTGGATCCCCCGGCGCCCGGCGGCTCGAGCCCGGGTAAGTGTAACACGTCTGCATGCCGCCGGGCGCCATGCCTGCAGGTCGACTCTAGAAAACATG
ATGAAGTC	GGCTAGAACTAGTGGATCCCCCGGCGCCCGGCGGCTCGAGCCCGGGTAAGATGAAGTCGTCTGCATGCCGCCGGGCGCCATGCCTGCAGGTCGACTCTAGAAAACATG
TTCAAGTA	GGCTAGAACTAGTGGATCCCCCGGCGCCCGGCGGCTCGAGCCCGGGTAAGTTCAAGTAGTCTGCATGCCGCCGGGCGCCATGCCTGCAGGTCGACTCTAGAAAACATG
TTGAAAAC	GGCTAGAACTAGTGGATCCCCCGGCGCCCGGCGGCTCGAGCCCGGGTAAGTTGAAAACGTCTGCATGCCGCCGGGCGCCATGCCTGCAGGTCGACTCTAGAAAACATG
TTGACGTA	GGCTAGAACTAGTGGATCCCCCGGCGCCCGGCGGCTCGAGCCCGGGTAAGTTGACGTAGTCTGCATGCCGCCGGGCGCCATGCCTGCAGGTCGACTCTAGAAAACATG
TGTATAAA	GGCTAGAACTAGTGGATCCCCCGGCGCCCGGCGGCTCGAGCCCGGGTAAGTGTATAAAGTCTGCATGCCGCCGGGCGCCATGCCTGCAGGTCGACTCTAGAAAACATG
AAGAAACA	GGCTAGAACTAGTGGATCCCCCGGCGCCCGGCGGCTCGAGCCCGGGTAAGAAGAAACAGTCTGCATGCCGCCGGGCGCCATGCCTGCAGGTCGACTCTAGAAAACATG
AGCACTAA	GGCTAGAACTAGTGGATCCCCCGGCGCCCGGCGGCTCGAGCCCGGGTAAGAGCACTAAGTCTGCATGCCGCCGGGCGCCATGCCTGCAGGTCGACTCTAGAAAACATG
TCGTATTA	GGCTAGAACTAGTGGATCCCCCGGCGCCCGGCGGCTCGAGCCCGGGTAAGTCGTATTAGTCTGCATGCCGCCGGGCGCCATGCCTGCAGGTCGACTCTAGAAAACATG
TTGAAGAA	GGCTAGAACTAGTGGATCCCCCGGCGCCCGGCGGCTCGAGCCCGGGTAAGTTGAAGAAGTCTGCATGCCGCCGGGCGCCATGCCTGCAGGTCGACTCTAGAAAACATG
TTGCAGCG	GGCTAGAACTAGTGGATCCCCCGGCGCCCGGCGGCTCGAGCCCGGGTAAGTTGCAGCGGTCTGCATGCCGCCGGGCGCCATGCCTGCAGGTCGACTCTAGAAAACATG
TTCACAAA	GGCTAGAACTAGTGGATCCCCCGGCGCCCGGCGGCTCGAGCCCGGGTAAGTTCACAAAGTCTGCATGCCGCCGGGCGCCATGCCTGCAGGTCGACTCTAGAAAACATG
TCAACGTA	GGCTAGAACTAGTGGATCCCCCGGCGCCCGGCGGCTCGAGCCCGGGTAAGTCAACGTAGTCTGCATGCCGCCGGGCGCCATGCCTGCAGGTCGACTCTAGAAAACATG
TTGAAATA	GGCTAGAACTAGTGGATCCCCCGGCGCCCGGCGGCTCGAGCCCGGGTAAGTTGAAATAGTCTGCATGCCGCCGGGCGCCATGCCTGCAGGTCGACTCTAGAAAACATG
TTTAAGTA	GGCTAGAACTAGTGGATCCCCCGGCGCCCGGCGGCTCGAGCCCGGGTAAGTTTAAGTAGTCTGCATGCCGCCGGGCGCCATGCCTGCAGGTCGACTCTAGAAAACATG
GGTACGAA	GGCTAGAACTAGTGGATCCCCCGGCGCCCGGCGGCTCGAGCCCGGGTAAGGGTACGAAGTCTGCATGCCGCCGGGCGCCATGCCTGCAGGTCGACTCTAGAAAACATG
TGGAAGTA	GGCTAGAACTAGTGGATCCCCCGGCGCCCGGCGGCTCGAGCCCGGGTAAGTGGAAGTAGTCTGCATGCCGCCGGGCGCCATGCCTGCAGGTCGACTCTAGAAAACATG
TTGGATCA	GGCTAGAACTAGTGGATCCCCCGGCGCCCGGCGGCTCGAGCCCGGGTAAGTTGGATCAGTCTGCATGCCGCCGGGCGCCATGCCTGCAGGTCGACTCTAGAAAACATG
TGGAAATC	GGCTAGAACTAGTGGATCCCCCGGCGCCCGGCGGCTCGAGCCCGGGTAAGTGGAAATCGTCTGCATGCCGCCGGGCGCCATGCCTGCAGGTCGACTCTAGAAAACATG
TTTATGCC	GGCTAGAACTAGTGGATCCCCCGGCGCCCGGCGGCTCGAGCCCGGGTAAGTTTATGCCGTCTGCATGCCGCCGGGCGCCATGCCTGCAGGTCGACTCTAGAAAACATG
TGGACTGA	GGCTAGAACTAGTGGATCCCCCGGCGCCCGGCGGCTCGAGCCCGGGTAAGTGGACTGAGTCTGCATGCCGCCGGGCGCCATGCCTGCAGGTCGACTCTAGAAAACATG
TTGGCGAA	GGCTAGAACTAGTGGATCCCCCGGCGCCCGGCGGCTCGAGCCCGGGTAAGTTGGCGAAGTCTGCATGCCGCCGGGCGCCATGCCTGCAGGTCGACTCTAGAAAACATG
TCTAAGTA	GGCTAGAACTAGTGGATCCCCCGGCGCCCGGCGGCTCGAGCCCGGGTAAGTCTAAGTAGTCTGCATGCCGCCGGGCGCCATGCCTGCAGGTCGACTCTAGAAAACATG
GACTAAAA	GGCTAGAACTAGTGGATCCCCCGGCGCCCGGCGGCTCGAGCCCGGGTAAGGACTAAAAGTCTGCATGCCGCCGGGCGCCATGCCTGCAGGTCGACTCTAGAAAACATG
TGGTACTA	GGCTAGAACTAGTGGATCCCCCGGCGCCCGGCGGCTCGAGCCCGGGTAAGTGGTACTAGTCTGCATGCCGCCGGGCGCCATGCCTGCAGGTCGACTCTAGAAAACATG
TAGAAATA	GGCTAGAACTAGTGGATCCCCCGGCGCCCGGCGGCTCGAGCCCGGGTAAGTAGAAATAGTCTGCATGCCGCCGGGCGCCATGCCTGCAGGTCGACTCTAGAAAACATG
TTGTCAGA	GGCTAGAACTAGTGGATCCCCCGGCGCCCGGCGGCTCGAGCCCGGGTAAGTTGTCAGAGTCTGCATGCCGCCGGGCGCCATGCCTGCAGGTCGACTCTAGAAAACATG
TTTAACTA	GGCTAGAACTAGTGGATCCCCCGGCGCCCGGCGGCTCGAGCCCGGGTAAGTTTAACTAGTCTGCATGCCGCCGGGCGCCATGCCTGCAGGTCGACTCTAGAAAACATG
AGAGTGCC	GGCTAGAACTAGTGGATCCCCCGGCGCCCGGCGGCTCGAGCCCGGGTAAGAGAGTGCCGTCTGCATGCCGCCGGGCGCCATGCCTGCAGGTCGACTCTAGAAAACATG
CTCGGGTA	GGCTAGAACTAGTGGATCCCCCGGCGCCCGGCGGCTCGAGCCCGGGTAAGCTCGGGTAGTCTGCATGCCGCCGGGCGCCATGCCTGCAGGTCGACTCTAGAAAACATG
TCTAAATC	GGCTAGAACTAGTGGATCCCCCGGCGCCCGGCGGCTCGAGCCCGGGTAAGTCTAAATCGTCTGCATGCCGCCGGGCGCCATGCCTGCAGGTCGACTCTAGAAAACATG
TTGAAGTA	GGCTAGAACTAGTGGATCCCCCGGCGCCCGGCGGCTCGAGCCCGGGTAAGTTGAAGTAGTCTGCATGCCGCCGGGCGCCATGCCTGCAGGTCGACTCTAGAAAACATG
GTGTTAAA	GGCTAGAACTAGTGGATCCCCCGGCGCCCGGCGGCTCGAGCCCGGGTAAGGTGTTAAAGTCTGCATGCCGCCGGGCGCCATGCCTGCAGGTCGACTCTAGAAAACATG
TAGTTGAA	GGCTAGAACTAGTGGATCCCCCGGCGCCCGGCGGCTCGAGCCCGGGTAAGTAGTTGAAGTCTGCATGCCGCCGGGCGCCATGCCTGCAGGTCGACTCTAGAAAACATG
CGGAAGAA	GGCTAGAACTAGTGGATCCCCCGGCGCCCGGCGGCTCGAGCCCGGGTAAGCGGAAGAAGTCTGCATGCCGCCGGGCGCCATGCCTGCAGGTCGACTCTAGAAAACATG
TTGACATA	GGCTAGAACTAGTGGATCCCCCGGCGCCCGGCGGCTCGAGCCCGGGTAAGTTGACATAGTCTGCATGCCGCCGGGCGCCATGCCTGCAGGTCGACTCTAGAAAACATG
CCGACATT	GGCTAGAACTAGTGGATCCCCCGGCGCCCGGCGGCTCGAGCCCGGGTAAGCCGACATTGTCTGCATGCCGCCGGGCGCCATGCCTGCAGGTCGACTCTAGAAAACATG
TCAAAATA	GGCTAGAACTAGTGGATCCCCCGGCGCCCGGCGGCTCGAGCCCGGGTAAGTCAAAATAGTCTGCATGCCGCCGGGCGCCATGCCTGCAGGTCGACTCTAGAAAACATG
CTTAAGCA	GGCTAGAACTAGTGGATCCCCCGGCGCCCGGCGGCTCGAGCCCGGGTAAGCTTAAGCAGTCTGCATGCCGCCGGGCGCCATGCCTGCAGGTCGACTCTAGAAAACATG
TGTCAGAC	GGCTAGAACTAGTGGATCCCCCGGCGCCCGGCGGCTCGAGCCCGGGTAAGTGTCAGACGTCTGCATGCCGCCGGGCGCCATGCCTGCAGGTCGACTCTAGAAAACATG
TTTAAGAT	GGCTAGAACTAGTGGATCCCCCGGCGCCCGGCGGCTCGAGCCCGGGTAAGTTTAAGATGTCTGCATGCCGCCGGGCGCCATGCCTGCAGGTCGACTCTAGAAAACATG
CCGCAATG	GGCTAGAACTAGTGGATCCCCCGGCGCCCGGCGGCTCGAGCCCGGGTAAGCCGCAATGGTCTGCATGCCGCCGGGCGCCATGCCTGCAGGTCGACTCTAGAAAACATG
GGAACATA	GGCTAGAACTAGTGGATCCCCCGGCGCCCGGCGGCTCGAGCCCGGGTAAGGGAACATAGTCTGCATGCCGCCGGGCGCCATGCCTGCAGGTCGACTCTAGAAAACATG
CGCATGAT	GGCTAGAACTAGTGGATCCCCCGGCGCCCGGCGGCTCGAGCCCGGGTAAGCGCATGATGTCTGCATGCCGCCGGGCGCCATGCCTGCAGGTCGACTCTAGAAAACATG
TTGTTGAC	GGCTAGAACTAGTGGATCCCCCGGCGCCCGGCGGCTCGAGCCCGGGTAAGTTGTTGACGTCTGCATGCCGCCGGGCGCCATGCCTGCAGGTCGACTCTAGAAAACATG
TGGAAAAT	GGCTAGAACTAGTGGATCCCCCGGCGCCCGGCGGCTCGAGCCCGGGTAAGTGGAAAATGTCTGCATGCCGCCGGGCGCCATGCCTGCAGGTCGACTCTAGAAAACATG
TATTCGGA	GGCTAGAACTAGTGGATCCCCCGGCGCCCGGCGGCTCGAGCCCGGGTAAGTATTCGGAGTCTGCATGCCGCCGGGCGCCATGCCTGCAGGTCGACTCTAGAAAACATG
TTTCCAAA	GGCTAGAACTAGTGGATCCCCCGGCGCCCGGCGGCTCGAGCCCGGGTAAGTTTCCAAAGTCTGCATGCCGCCGGGCGCCATGCCTGCAGGTCGACTCTAGAAAACATG
TTGTCACA	GGCTAGAACTAGTGGATCCCCCGGCGCCCGGCGGCTCGAGCCCGGGTAAGTTGTCACAGTCTGCATGCCGCCGGGCGCCATGCCTGCAGGTCGACTCTAGAAAACATG
TTTAATAT	GGCTAGAACTAGTGGATCCCCCGGCGCCCGGCGGCTCGAGCCCGGGTAAGTTTAATATGTCTGCATGCCGCCGGGCGCCATGCCTGCAGGTCGACTCTAGAAAACATG
TTGAAGGA	GGCTAGAACTAGTGGATCCCCCGGCGCCCGGCGGCTCGAGCCCGGGTAAGTTGAAGGAGTCTGCATGCCGCCGGGCGCCATGCCTGCAGGTCGACTCTAGAAAACATG
CGTTAGTT	GGCTAGAACTAGTGGATCCCCCGGCGCCCGGCGGCTCGAGCCCGGGTAAGCGTTAGTTGTCTGCATGCCGCCGGGCGCCATGCCTGCAGGTCGACTCTAGAAAACATG
ACGAAGTC	GGCTAGAACTAGTGGATCCCCCGGCGCCCGGCGGCTCGAGCCCGGGTAAGACGAAGTCGTCTGCATGCCGCCGGGCGCCATGCCTGCAGGTCGACTCTAGAAAACATG
TTAATCTC	GGCTAGAACTAGTGGATCCCCCGGCGCCCGGCGGCTCGAGCCCGGGTAAGTTAATCTCGTCTGCATGCCGCCGGGCGCCATGCCTGCAGGTCGACTCTAGAAAACATG
CTGGCGTA	GGCTAGAACTAGTGGATCCCCCGGCGCCCGGCGGCTCGAGCCCGGGTAAGCTGGCGTAGTCTGCATGCCGCCGGGCGCCATGCCTGCAGGTCGACTCTAGAAAACATG
TTTACGGC	GGCTAGAACTAGTGGATCCCCCGGCGCCCGGCGGCTCGAGCCCGGGTAAGTTTACGGCGTCTGCATGCCGCCGGGCGCCATGCCTGCAGGTCGACTCTAGAAAACATG
TTGAAGCA	GGCTAGAACTAGTGGATCCCCCGGCGCCCGGCGGCTCGAGCCCGGGTAAGTTGAAGCAGTCTGCATGCCGCCGGGCGCCATGCCTGCAGGTCGACTCTAGAAAACATG
TGGTCACA	GGCTAGAACTAGTGGATCCCCCGGCGCCCGGCGGCTCGAGCCCGGGTAAGTGGTCACAGTCTGCATGCCGCCGGGCGCCATGCCTGCAGGTCGACTCTAGAAAACATG
TATAAGTT	GGCTAGAACTAGTGGATCCCCCGGCGCCCGGCGGCTCGAGCCCGGGTAAGTATAAGTTGTCTGCATGCCGCCGGGCGCCATGCCTGCAGGTCGACTCTAGAAAACATG
TGTAAATA	GGCTAGAACTAGTGGATCCCCCGGCGCCCGGCGGCTCGAGCCCGGGTAAGTGTAAATAGTCTGCATGCCGCCGGGCGCCATGCCTGCAGGTCGACTCTAGAAAACATG
TGTAAAAC	GGCTAGAACTAGTGGATCCCCCGGCGCCCGGCGGCTCGAGCCCGGGTAAGTGTAAAACGTCTGCATGCCGCCGGGCGCCATGCCTGCAGGTCGACTCTAGAAAACATG
TGTACGTA	GGCTAGAACTAGTGGATCCCCCGGCGCCCGGCGGCTCGAGCCCGGGTAAGTGTACGTAGTCTGCATGCCGCCGGGCGCCATGCCTGCAGGTCGACTCTAGAAAACATG
TGGAAATA	GGCTAGAACTAGTGGATCCCCCGGCGCCCGGCGGCTCGAGCCCGGGTAAGTGGAAATAGTCTGCATGCCGCCGGGCGCCATGCCTGCAGGTCGACTCTAGAAAACATG
TTGAAATA	GGCTAGAACTAGTGGATCCCCCGGCGCCCGGCGGCTCGAGCCCGGGTAAGTTGAAATAGTCTGCATGCCGCCGGGCGCCATGCCTGCAGGTCGACTCTAGAAAACATG
TTTAAAAC	GGCTAGAACTAGTGGATCCCCCGGCGCCCGGCGGCTCGAGCCCGGGTAAGTTTAAAACGTCTGCATGCCGCCGGGCGCCATGCCTGCAGGTCGACTCTAGAAAACATG
TGGAAAAC	GGCTAGAACTAGTGGATCCCCCGGCGCCCGGCGGCTCGAGCCCGGGTAAGTGGAAAACGTCTGCATGCCGCCGGGCGCCATGCCTGCAGGTCGACTCTAGAAAACATG
TTTACGTA	GGCTAGAACTAGTGGATCCCCCGGCGCCCGGCGGCTCGAGCCCGGGTAAGTTTACGTAGTCTGCATGCCGCCGGGCGCCATGCCTGCAGGTCGACTCTAGAAAACATG
TGGACGTA	GGCTAGAACTAGTGGATCCCCCGGCGCCCGGCGGCTCGAGCCCGGGTAAGTGGACGTAGTCTGCATGCCGCCGGGCGCCATGCCTGCAGGTCGACTCTAGAAAACATG
TGTACGTC	GGCTAGAACTAGTGGATCCCCCGGCGCCCGGCGGCTCGAGCCCGGGTAAGTGTACGTCGTCTGCATGCCGCCGGGCGCCATGCCTGCAGGTCGACTCTAGAAAACATG
TGTACGAA	GGCTAGAACTAGTGGATCCCCCGGCGCCCGGCGGCTCGAGCCCGGGTAAGTGTACGAAGTCTGCATGCCGCCGGGCGCCATGCCTGCAGGTCGACTCTAGAAAACATG
TTGAAATC	GGCTAGAACTAGTGGATCCCCCGGCGCCCGGCGGCTCGAGCCCGGGTAAGTTGAAATCGTCTGCATGCCGCCGGGCGCCATGCCTGCAGGTCGACTCTAGAAAACATG
TTGAAAAA	GGCTAGAACTAGTGGATCCCCCGGCGCCCGGCGGCTCGAGCCCGGGTAAGTTGAAAAAGTCTGCATGCCGCCGGGCGCCATGCCTGCAGGTCGACTCTAGAAAACATG
TTGAAAAC	GGCTAGAACTAGTGGATCCCCCGGCGCCCGGCGGCTCGAGCCCGGGTAAGTTGAAAACGTCTGCATGCCGCCGGGCGCCATGCCTGCAGGTCGACTCTAGAAAACATG
TTGACGTA	GGCTAGAACTAGTGGATCCCCCGGCGCCCGGCGGCTCGAGCCCGGGTAAGTTGACGTAGTCTGCATGCCGCCGGGCGCCATGCCTGCAGGTCGACTCTAGAAAACATG
TGTACGAC	GGCTAGAACTAGTGGATCCCCCGGCGCCCGGCGGCTCGAGCCCGGGTAAGTGTACGACGTCTGCATGCCGCCGGGCGCCATGCCTGCAGGTCGACTCTAGAAAACATG
TTGACGTC	GGCTAGAACTAGTGGATCCCCCGGCGCCCGGCGGCTCGAGCCCGGGTAAGTTGACGTCGTCTGCATGCCGCCGGGCGCCATGCCTGCAGGTCGACTCTAGAAAACATG
TTGACGAA	GGCTAGAACTAGTGGATCCCCCGGCGCCCGGCGGCTCGAGCCCGGGTAAGTTGACGAAGTCTGCATGCCGCCGGGCGCCATGCCTGCAGGTCGACTCTAGAAAACATG
TTGACGAC	GGCTAGAACTAGTGGATCCCCCGGCGCCCGGCGGCTCGAGCCCGGGTAAGTTGACGACGTCTGCATGCCGCCGGGCGCCATGCCTGCAGGTCGACTCTAGAAAACATG
TGGACGAC	GGCTAGAACTAGTGGATCCCCCGGCGCCCGGCGGCTCGAGCCCGGGTAAGTGGACGACGTCTGCATGCCGCCGGGCGCCATGCCTGCAGGTCGACTCTAGAAAACATG
TGTAAATA	GGCTAGAACTAGTGGATCCCCCGGCGCCCGGCGGCTCGAGCCCGGGTAAGTGTAAATAGTCTGCATGCCGCCGGGCGCCATGCCTGCAGGTCGACTCTAGAAAACATG
TGTAAAAC	GGCTAGAACTAGTGGATCCCCCGGCGCCCGGCGGCTCGAGCCCGGGTAAGTGTAAAACGTCTGCATGCCGCCGGGCGCCATGCCTGCAGGTCGACTCTAGAAAACATG
TGTACGTA	GGCTAGAACTAGTGGATCCCCCGGCGCCCGGCGGCTCGAGCCCGGGTAAGTGTACGTAGTCTGCATGCCGCCGGGCGCCATGCCTGCAGGTCGACTCTAGAAAACATG
TGGAAATA	GGCTAGAACTAGTGGATCCCCCGGCGCCCGGCGGCTCGAGCCCGGGTAAGTGGAAATAGTCTGCATGCCGCCGGGCGCCATGCCTGCAGGTCGACTCTAGAAAACATG
TTGAAATA	GGCTAGAACTAGTGGATCCCCCGGCGCCCGGCGGCTCGAGCCCGGGTAAGTTGAAATAGTCTGCATGCCGCCGGGCGCCATGCCTGCAGGTCGACTCTAGAAAACATG
TTTAAAAC	GGCTAGAACTAGTGGATCCCCCGGCGCCCGGCGGCTCGAGCCCGGGTAAGTTTAAAACGTCTGCATGCCGCCGGGCGCCATGCCTGCAGGTCGACTCTAGAAAACATG
TGGAAAAC	GGCTAGAACTAGTGGATCCCCCGGCGCCCGGCGGCTCGAGCCCGGGTAAGTGGAAAACGTCTGCATGCCGCCGGGCGCCATGCCTGCAGGTCGACTCTAGAAAACATG
TTTACGTA	GGCTAGAACTAGTGGATCCCCCGGCGCCCGGCGGCTCGAGCCCGGGTAAGTTTACGTAGTCTGCATGCCGCCGGGCGCCATGCCTGCAGGTCGACTCTAGAAAACATG
TGGACGTA	GGCTAGAACTAGTGGATCCCCCGGCGCCCGGCGGCTCGAGCCCGGGTAAGTGGACGTAGTCTGCATGCCGCCGGGCGCCATGCCTGCAGGTCGACTCTAGAAAACATG
TGTACGTC	GGCTAGAACTAGTGGATCCCCCGGCGCCCGGCGGCTCGAGCCCGGGTAAGTGTACGTCGTCTGCATGCCGCCGGGCGCCATGCCTGCAGGTCGACTCTAGAAAACATG
TGTACGAA	GGCTAGAACTAGTGGATCCCCCGGCGCCCGGCGGCTCGAGCCCGGGTAAGTGTACGAAGTCTGCATGCCGCCGGGCGCCATGCCTGCAGGTCGACTCTAGAAAACATG
TTGAAATC	GGCTAGAACTAGTGGATCCCCCGGCGCCCGGCGGCTCGAGCCCGGGTAAGTTGAAATCGTCTGCATGCCGCCGGGCGCCATGCCTGCAGGTCGACTCTAGAAAACATG
TTGAAAAA	GGCTAGAACTAGTGGATCCCCCGGCGCCCGGCGGCTCGAGCCCGGGTAAGTTGAAAAAGTCTGCATGCCGCCGGGCGCCATGCCTGCAGGTCGACTCTAGAAAACATG
TTGAAAAC	GGCTAGAACTAGTGGATCCCCCGGCGCCCGGCGGCTCGAGCCCGGGTAAGTTGAAAACGTCTGCATGCCGCCGGGCGCCATGCCTGCAGGTCGACTCTAGAAAACATG
TTGACGTA	GGCTAGAACTAGTGGATCCCCCGGCGCCCGGCGGCTCGAGCCCGGGTAAGTTGACGTAGTCTGCATGCCGCCGGGCGCCATGCCTGCAGGTCGACTCTAGAAAACATG
TGTACGAC	GGCTAGAACTAGTGGATCCCCCGGCGCCCGGCGGCTCGAGCCCGGGTAAGTGTACGACGTCTGCATGCCGCCGGGCGCCATGCCTGCAGGTCGACTCTAGAAAACATG
TTGACGTC	GGCTAGAACTAGTGGATCCCCCGGCGCCCGGCGGCTCGAGCCCGGGTAAGTTGACGTCGTCTGCATGCCGCCGGGCGCCATGCCTGCAGGTCGACTCTAGAAAACATG
TTGACGAA	GGCTAGAACTAGTGGATCCCCCGGCGCCCGGCGGCTCGAGCCCGGGTAAGTTGACGAAGTCTGCATGCCGCCGGGCGCCATGCCTGCAGGTCGACTCTAGAAAACATG
TTGACGAC	GGCTAGAACTAGTGGATCCCCCGGCGCCCGGCGGCTCGAGCCCGGGTAAGTTGACGACGTCTGCATGCCGCCGGGCGCCATGCCTGCAGGTCGACTCTAGAAAACATG
TGGACGAC	GGCTAGAACTAGTGGATCCCCCGGCGCCCGGCGGCTCGAGCCCGGGTAAGTGGACGACGTCTGCATGCCGCCGGGCGCCATGCCTGCAGGTCGACTCTAGAAAACATG
TGTAAATA	GGCTAGAACTAGTGGATCCCCCGGCGCCCGGCGGCTCGAGCCCGGGTAAGTGTAAATAGTCTGCATGCCGCCGGGCGCCATGCCTGCAGGTCGACTCTAGAAAACATG
TGTAAAAC	GGCTAGAACTAGTGGATCCCCCGGCGCCCGGCGGCTCGAGCCCGGGTAAGTGTAAAACGTCTGCATGCCGCCGGGCGCCATGCCTGCAGGTCGACTCTAGAAAACATG
TGTACGTA	GGCTAGAACTAGTGGATCCCCCGGCGCCCGGCGGCTCGAGCCCGGGTAAGTGTACGTAGTCTGCATGCCGCCGGGCGCCATGCCTGCAGGTCGACTCTAGAAAACATG
TGGAAATA	GGCTAGAACTAGTGGATCCCCCGGCGCCCGGCGGCTCGAGCCCGGGTAAGTGGAAATAGTCTGCATGCCGCCGGGCGCCATGCCTGCAGGTCGACTCTAGAAAACATG
TTGAAATA	GGCTAGAACTAGTGGATCCCCCGGCGCCCGGCGGCTCGAGCCCGGGTAAGTTGAAATAGTCTGCATGCCGCCGGGCGCCATGCCTGCAGGTCGACTCTAGAAAACATG
TTTAAAAC	GGCTAGAACTAGTGGATCCCCCGGCGCCCGGCGGCTCGAGCCCGGGTAAGTTTAAAACGTCTGCATGCCGCCGGGCGCCATGCCTGCAGGTCGACTCTAGAAAACATG
TGGAAAAC	GGCTAGAACTAGTGGATCCCCCGGCGCCCGGCGGCTCGAGCCCGGGTAAGTGGAAAACGTCTGCATGCCGCCGGGCGCCATGCCTGCAGGTCGACTCTAGAAAACATG
TTTACGTA	GGCTAGAACTAGTGGATCCCCCGGCGCCCGGCGGCTCGAGCCCGGGTAAGTTTACGTAGTCTGCATGCCGCCGGGCGCCATGCCTGCAGGTCGACTCTAGAAAACATG
TGGACGTA	GGCTAGAACTAGTGGATCCCCCGGCGCCCGGCGGCTCGAGCCCGGGTAAGTGGACGTAGTCTGCATGCCGCCGGGCGCCATGCCTGCAGGTCGACTCTAGAAAACATG
TGTACGTC	GGCTAGAACTAGTGGATCCCCCGGCGCCCGGCGGCTCGAGCCCGGGTAAGTGTACGTCGTCTGCATGCCGCCGGGCGCCATGCCTGCAGGTCGACTCTAGAAAACATG
TGTACGAA	GGCTAGAACTAGTGGATCCCCCGGCGCCCGGCGGCTCGAGCCCGGGTAAGTGTACGAAGTCTGCATGCCGCCGGGCGCCATGCCTGCAGGTCGACTCTAGAAAACATG
TTGAAATC	GGCTAGAACTAGTGGATCCCCCGGCGCCCGGCGGCTCGAGCCCGGGTAAGTTGAAATCGTCTGCATGCCGCCGGGCGCCATGCCTGCAGGTCGACTCTAGAAAACATG
TTGAAAAA	GGCTAGAACTAGTGGATCCCCCGGCGCCCGGCGGCTCGAGCCCGGGTAAGTTGAAAAAGTCTGCATGCCGCCGGGCGCCATGCCTGCAGGTCGACTCTAGAAAACATG
TTGAAAAC	GGCTAGAACTAGTGGATCCCCCGGCGCCCGGCGGCTCGAGCCCGGGTAAGTTGAAAACGTCTGCATGCCGCCGGGCGCCATGCCTGCAGGTCGACTCTAGAAAACATG
TTGACGTA	GGCTAGAACTAGTGGATCCCCCGGCGCCCGGCGGCTCGAGCCCGGGTAAGTTGACGTAGTCTGCATGCCGCCGGGCGCCATGCCTGCAGGTCGACTCTAGAAAACATG
TGTACGAC	GGCTAGAACTAGTGGATCCCCCGGCGCCCGGCGGCTCGAGCCCGGGTAAGTGTACGACGTCTGCATGCCGCCGGGCGCCATGCCTGCAGGTCGACTCTAGAAAACATG
TTGACGTC	GGCTAGAACTAGTGGATCCCCCGGCGCCCGGCGGCTCGAGCCCGGGTAAGTTGACGTCGTCTGCATGCCGCCGGGCGCCATGCCTGCAGGTCGACTCTAGAAAACATG
TTGACGAA	GGCTAGAACTAGTGGATCCCCCGGCGCCCGGCGGCTCGAGCCCGGGTAAGTTGACGAAGTCTGCATGCCGCCGGGCGCCATGCCTGCAGGTCGACTCTAGAAAACATG
TTGACGAC	GGCTAGAACTAGTGGATCCCCCGGCGCCCGGCGGCTCGAGCCCGGGTAAGTTGACGACGTCTGCATGCCGCCGGGCGCCATGCCTGCAGGTCGACTCTAGAAAACATG
TGGACGAC	GGCTAGAACTAGTGGATCCCCCGGCGCCCGGCGGCTCGAGCCCGGGTAAGTGGACGACGTCTGCATGCCGCCGGGCGCCATGCCTGCAGGTCGACTCTAGAAAACATG
TGTAAATA	GGCTAGAACTAGTGGATCCCCCGGCGCCCGGCGGCTCGAGCCCGGGTAAGTGTAAATAGTCTGCATGCCGCCGGGCGCCATGCCTGCAGGTCGACTCTAGAAAACATG
TGTAAAAC	GGCTAGAACTAGTGGATCCCCCGGCGCCCGGCGGCTCGAGCCCGGGTAAGTGTAAAACGTCTGCATGCCGCCGGGCGCCATGCCTGCAGGTCGACTCTAGAAAACATG
TGTACGTA	GGCTAGAACTAGTGGATCCCCCGGCGCCCGGCGGCTCGAGCCCGGGTAAGTGTACGTAGTCTGCATGCCGCCGGGCGCCATGCCTGCAGGTCGACTCTAGAAAACATG
TGGAAATA	GGCTAGAACTAGTGGATCCCCCGGCGCCCGGCGGCTCGAGCCCGGGTAAGTGGAAATAGTCTGCATGCCGCCGGGCGCCATGCCTGCAGGTCGACTCTAGAAAACATG
TTGAAATA	GGCTAGAACTAGTGGATCCCCCGGCGCCCGGCGGCTCGAGCCCGGGTAAGTTGAAATAGTCTGCATGCCGCCGGGCGCCATGCCTGCAGGTCGACTCTAGAAAACATG
TTTAAAAC	GGCTAGAACTAGTGGATCCCCCGGCGCCCGGCGGCTCGAGCCCGGGTAAGTTTAAAACGTCTGCATGCCGCCGGGCGCCATGCCTGCAGGTCGACTCTAGAAAACATG
TGGAAAAC	GGCTAGAACTAGTGGATCCCCCGGCGCCCGGCGGCTCGAGCCCGGGTAAGTGGAAAACGTCTGCATGCCGCCGGGCGCCATGCCTGCAGGTCGACTCTAGAAAACATG
TTTACGTA	GGCTAGAACTAGTGGATCCCCCGGCGCCCGGCGGCTCGAGCCCGGGTAAGTTTACGTAGTCTGCATGCCGCCGGGCGCCATGCCTGCAGGTCGACTCTAGAAAACATG
TGGACGTA	GGCTAGAACTAGTGGATCCCCCGGCGCCCGGCGGCTCGAGCCCGGGTAAGTGGACGTAGTCTGCATGCCGCCGGGCGCCATGCCTGCAGGTCGACTCTAGAAAACATG
TGTACGTC	GGCTAGAACTAGTGGATCCCCCGGCGCCCGGCGGCTCGAGCCCGGGTAAGTGTACGTCGTCTGCATGCCGCCGGGCGCCATGCCTGCAGGTCGACTCTAGAAAACATG
TGTACGAA	GGCTAGAACTAGTGGATCCCCCGGCGCCCGGCGGCTCGAGCCCGGGTAAGTGTACGAAGTCTGCATGCCGCCGGGCGCCATGCCTGCAGGTCGACTCTAGAAAACATG
TTGAAATC	GGCTAGAACTAGTGGATCCCCCGGCGCCCGGCGGCTCGAGCCCGGGTAAGTTGAAATCGTCTGCATGCCGCCGGGCGCCATGCCTGCAGGTCGACTCTAGAAAACATG
TTGAAAAA	GGCTAGAACTAGTGGATCCCCCGGCGCCCGGCGGCTCGAGCCCGGGTAAGTTGAAAAAGTCTGCATGCCGCCGGGCGCCATGCCTGCAGGTCGACTCTAGAAAACATG
TTGAAAAC	GGCTAGAACTAGTGGATCCCCCGGCGCCCGGCGGCTCGAGCCCGGGTAAGTTGAAAACGTCTGCATGCCGCCGGGCGCCATGCCTGCAGGTCGACTCTAGAAAACATG
TTGACGTA	GGCTAGAACTAGTGGATCCCCCGGCGCCCGGCGGCTCGAGCCCGGGTAAGTTGACGTAGTCTGCATGCCGCCGGGCGCCATGCCTGCAGGTCGACTCTAGAAAACATG
TGTACGAC	GGCTAGAACTAGTGGATCCCCCGGCGCCCGGCGGCTCGAGCCCGGGTAAGTGTACGACGTCTGCATGCCGCCGGGCGCCATGCCTGCAGGTCGACTCTAGAAAACATG
TTGACGTC	GGCTAGAACTAGTGGATCCCCCGGCGCCCGGCGGCTCGAGCCCGGGTAAGTTGACGTCGTCTGCATGCCGCCGGGCGCCATGCCTGCAGGTCGACTCTAGAAAACATG
TTGACGAA	GGCTAGAACTAGTGGATCCCCCGGCGCCCGGCGGCTCGAGCCCGGGTAAGTTGACGAAGTCTGCATGCCGCCGGGCGCCATGCCTGCAGGTCGACTCTAGAAAACATG
TTGACGAC	GGCTAGAACTAGTGGATCCCCCGGCGCCCGGCGGCTCGAGCCCGGGTAAGTTGACGACGTCTGCATGCCGCCGGGCGCCATGCCTGCAGGTCGACTCTAGAAAACATG
TGGACGAC	GGCTAGAACTAGTGGATCCCCCGGCGCCCGGCGGCTCGAGCCCGGGTAAGTGGACGACGTCTGCATGCCGCCGGGCGCCATGCCTGCAGGTCGACTCTAGAAAACATG
TGTAAATA	GGCTAGAACTAGTGGATCCCCCGGCGCCCGGCGGCTCGAGCCCGGGTAAGTGTAAATAGTCTGCATGCCGCCGGGCGCCATGCCTGCAGGTCGACTCTAGAAAACATG
TGTAAAAC	GGCTAGAACTAGTGGATCCCCCGGCGCCCGGCGGCTCGAGCCCGGGTAAGTGTAAAACGTCTGCATGCCGCCGGGCGCCATGCCTGCAGGTCGACTCTAGAAAACATG
TGTACGTA	GGCTAGAACTAGTGGATCCCCCGGCGCCCGGCGGCTCGAGCCCGGGTAAGTGTACGTAGTCTGCATGCCGCCGGGCGCCATGCCTGCAGGTCGACTCTAGAAAACATG
TGGAAATA	GGCTAGAACTAGTGGATCCCCCGGCGCCCGGCGGCTCGAGCCCGGGTAAGTGGAAATAGTCTGCATGCCGCCGGGCGCCATGCCTGCAGGTCGACTCTAGAAAACATG
TTGAAATA	GGCTAGAACTAGTGGATCCCCCGGCGCCCGGCGGCTCGAGCCCGGGTAAGTTGAAATAGTCTGCATGCCGCCGGGCGCCATGCCTGCAGGTCGACTCTAGAAAACATG
TTTAAAAC	GGCTAGAACTAGTGGATCCCCCGGCGCCCGGCGGCTCGAGCCCGGGTAAGTTTAAAACGTCTGCATGCCGCCGGGCGCCATGCCTGCAGGTCGACTCTAGAAAACATG
TGGAAAAC	GGCTAGAACTAGTGGATCCCCCGGCGCCCGGCGGCTCGAGCCCGGGTAAGTGGAAAACGTCTGCATGCCGCCGGGCGCCATGCCTGCAGGTCGACTCTAGAAAACATG
TTTACGTA	GGCTAGAACTAGTGGATCCCCCGGCGCCCGGCGGCTCGAGCCCGGGTAAGTTTACGTAGTCTGCATGCCGCCGGGCGCCATGCCTGCAGGTCGACTCTAGAAAACATG
TGGACGTA	GGCTAGAACTAGTGGATCCCCCGGCGCCCGGCGGCTCGAGCCCGGGTAAGTGGACGTAGTCTGCATGCCGCCGGGCGCCATGCCTGCAGGTCGACTCTAGAAAACATG
TGTACGTC	GGCTAGAACTAGTGGATCCCCCGGCGCCCGGCGGCTCGAGCCCGGGTAAGTGTACGTCGTCTGCATGCCGCCGGGCGCCATGCCTGCAGGTCGACTCTAGAAAACATG
TGTACGAA	GGCTAGAACTAGTGGATCCCCCGGCGCCCGGCGGCTCGAGCCCGGGTAAGTGTACGAAGTCTGCATGCCGCCGGGCGCCATGCCTGCAGGTCGACTCTAGAAAACATG
TTGAAATC	GGCTAGAACTAGTGGATCCCCCGGCGCCCGGCGGCTCGAGCCCGGGTAAGTTGAAATCGTCTGCATGCCGCCGGGCGCCATGCCTGCAGGTCGACTCTAGAAAACATG
TTGAAAAA	GGCTAGAACTAGTGGATCCCCCGGCGCCCGGCGGCTCGAGCCCGGGTAAGTTGAAAAAGTCTGCATGCCGCCGGGCGCCATGCCTGCAGGTCGACTCTAGAAAACATG
TTGAAAAC	GGCTAGAACTAGTGGATCCCCCGGCGCCCGGCGGCTCGAGCCCGGGTAAGTTGAAAACGTCTGCATGCCGCCGGGCGCCATGCCTGCAGGTCGACTCTAGAAAACATG
TTGACGTA	GGCTAGAACTAGTGGATCCCCCGGCGCCCGGCGGCTCGAGCCCGGGTAAGTTGACGTAGTCTGCATGCCGCCGGGCGCCATGCCTGCAGGTCGACTCTAGAAAACATG
TGTACGAC	GGCTAGAACTAGTGGATCCCCCGGCGCCCGGCGGCTCGAGCCCGGGTAAGTGTACGACGTCTGCATGCCGCCGGGCGCCATGCCTGCAGGTCGACTCTAGAAAACATG
TTGACGTC	GGCTAGAACTAGTGGATCCCCCGGCGCCCGGCGGCTCGAGCCCGGGTAAGTTGACGTCGTCTGCATGCCGCCGGGCGCCATGCCTGCAGGTCGACTCTAGAAAACATG
TTGACGAA	GGCTAGAACTAGTGGATCCCCCGGCGCCCGGCGGCTCGAGCCCGGGTAAGTTGACGAAGTCTGCATGCCGCCGGGCGCCATGCCTGCAGGTCGACTCTAGAAAACATG
TTGACGAC	GGCTAGAACTAGTGGATCCCCCGGCGCCCGGCGGCTCGAGCCCGGGTAAGTTGACGACGTCTGCATGCCGCCGGGCGCCATGCCTGCAGGTCGACTCTAGAAAACATG
TGGACGAC	GGCTAGAACTAGTGGATCCCCCGGCGCCCGGCGGCTCGAGCCCGGGTAAGTGGACGACGTCTGCATGCCGCCGGGCGCCATGCCTGCAGGTCGACTCTAGAAAACATG
TGTAAATA	GGCTAGAACTAGTGGATCCCCCGGCGCCCGGCGGCTCGAGCCCGGGTAAGTGTAAATAGTCTGCATGCCGCCGGGCGCCATGCCTGCAGGTCGACTCTAGAAAACATG
TGTAAAAC	GGCTAGAACTAGTGGATCCCCCGGCGCCCGGCGGCTCGAGCCCGGGTAAGTGTAAAACGTCTGCATGCCGCCGGGCGCCATGCCTGCAGGTCGACTCTAGAAAACATG
TGTACGTA	GGCTAGAACTAGTGGATCCCCCGGCGCCCGGCGGCTCGAGCCCGGGTAAGTGTACGTAGTCTGCATGCCGCCGGGCGCCATGCCTGCAGGTCGACTCTAGAAAACATG
TGGAAATA	GGCTAGAACTAGTGGATCCCCCGGCGCCCGGCGGCTCGAGCCCGGGTAAGTGGAAATAGTCTGCATGCCGCCGGGCGCCATGCCTGCAGGTCGACTCTAGAAAACATG
TTGAAATA	GGCTAGAACTAGTGGATCCCCCGGCGCCCGGCGGCTCGAGCCCGGGTAAGTTGAAATAGTCTGCATGCCGCCGGGCGCCATGCCTGCAGGTCGACTCTAGAAAACATG
TTTAAAAC	GGCTAGAACTAGTGGATCCCCCGGCGCCCGGCGGCTCGAGCCCGGGTAAGTTTAAAACGTCTGCATGCCGCCGGGCGCCATGCCTGCAGGTCGACTCTAGAAAACATG
TGGAAAAC	GGCTAGAACTAGTGGATCCCCCGGCGCCCGGCGGCTCGAGCCCGGGTAAGTGGAAAACGTCTGCATGCCGCCGGGCGCCATGCCTGCAGGTCGACTCTAGAAAACATG
TTTACGTA	GGCTAGAACTAGTGGATCCCCCGGCGCCCGGCGGCTCGAGCCCGGGTAAGTTTACGTAGTCTGCATGCCGCCGGGCGCCATGCCTGCAGGTCGACTCTAGAAAACATG
TGGACGTA	GGCTAGAACTAGTGGATCCCCCGGCGCCCGGCGGCTCGAGCCCGGGTAAGTGGACGTAGTCTGCATGCCGCCGGGCGCCATGCCTGCAGGTCGACTCTAGAAAACATG
TGTACGTC	GGCTAGAACTAGTGGATCCCCCGGCGCCCGGCGGCTCGAGCCCGGGTAAGTGTACGTCGTCTGCATGCCGCCGGGCGCCATGCCTGCAGGTCGACTCTAGAAAACATG
TGTACGAA	GGCTAGAACTAGTGGATCCCCCGGCGCCCGGCGGCTCGAGCCCGGGTAAGTGTACGAAGTCTGCATGCCGCCGGGCGCCATGCCTGCAGGTCGACTCTAGAAAACATG
TTGAAATC	GGCTAGAACTAGTGGATCCCCCGGCGCCCGGCGGCTCGAGCCCGGGTAAGTTGAAATCGTCTGCATGCCGCCGGGCGCCATGCCTGCAGGTCGACTCTAGAAAACATG
TTGAAAAA	GGCTAGAACTAGTGGATCCCCCGGCGCCCGGCGGCTCGAGCCCGGGTAAGTTGAAAAAGTCTGCATGCCGCCGGGCGCCATGCCTGCAGGTCGACTCTAGAAAACATG
TTGAAAAC	GGCTAGAACTAGTGGATCCCCCGGCGCCCGGCGGCTCGAGCCCGGGTAAGTTGAAAACGTCTGCATGCCGCCGGGCGCCATGCCTGCAGGTCGACTCTAGAAAACATG
TTGACGTA	GGCTAGAACTAGTGGATCCCCCGGCGCCCGGCGGCTCGAGCCCGGGTAAGTTGACGTAGTCTGCATGCCGCCGGGCGCCATGCCTGCAGGTCGACTCTAGAAAACATG
TGTACGAC	GGCTAGAACTAGTGGATCCCCCGGCGCCCGGCGGCTCGAGCCCGGGTAAGTGTACGACGTCTGCATGCCGCCGGGCGCCATGCCTGCAGGTCGACTCTAGAAAACATG
TTGACGTC	GGCTAGAACTAGTGGATCCCCCGGCGCCCGGCGGCTCGAGCCCGGGTAAGTTGACGTCGTCTGCATGCCGCCGGGCGCCATGCCTGCAGGTCGACTCTAGAAAACATG
TTGACGAA	GGCTAGAACTAGTGGATCCCCCGGCGCCCGGCGGCTCGAGCCCGGGTAAGTTGACGAAGTCTGCATGCCGCCGGGCGCCATGCCTGCAGGTCGACTCTAGAAAACATG
TTGACGAC	GGCTAGAACTAGTGGATCCCCCGGCGCCCGGCGGCTCGAGCCCGGGTAAGTTGACGACGTCTGCATGCCGCCGGGCGCCATGCCTGCAGGTCGACTCTAGAAAACATG
TGGACGAC	GGCTAGAACTAGTGGATCCCCCGGCGCCCGGCGGCTCGAGCCCGGGTAAGTGGACGACGTCTGCATGCCGCCGGGCGCCATGCCTGCAGGTCGACTCTAGAAAACATG
TGTAAATA	GGCTAGAACTAGTGGATCCCCCGGCGCCCGGCGGCTCGAGCCCGGGTAAGTGTAAATAGTCTGCATGCCGCCGGGCGCCATGCCTGCAGGTCGACTCTAGAAAACATG
TGTAAAAC	GGCTAGAACTAGTGGATCCCCCGGCGCCCGGCGGCTCGAGCCCGGGTAAGTGTAAAACGTCTGCATGCCGCCGGGCGCCATGCCTGCAGGTCGACTCTAGAAAACATG
TGTACGTA	GGCTAGAACTAGTGGATCCCCCGGCGCCCGGCGGCTCGAGCCCGGGTAAGTGTACGTAGTCTGCATGCCGCCGGGCGCCATGCCTGCAGGTCGACTCTAGAAAACATG
TGGAAATA	GGCTAGAACTAGTGGATCCCCCGGCGCCCGGCGGCTCGAGCCCGGGTAAGTGGAAATAGTCTGCATGCCGCCGGGCGCCATGCCTGCAGGTCGACTCTAGAAAACATG
TTGAAATA	GGCTAGAACTAGTGGATCCCCCGGCGCCCGGCGGCTCGAGCCCGGGTAAGTTGAAATAGTCTGCATGCCGCCGGGCGCCATGCCTGCAGGTCGACTCTAGAAAACATG
TTTAAAAC	GGCTAGAACTAGTGGATCCCCCGGCGCCCGGCGGCTCGAGCCCGGGTAAGTTTAAAACGTCTGCATGCCGCCGGGCGCCATGCCTGCAGGTCGACTCTAGAAAACATG
TGGAAAAC	GGCTAGAACTAGTGGATCCCCCGGCGCCCGGCGGCTCGAGCCCGGGTAAGTGGAAAACGTCTGCATGCCGCCGGGCGCCATGCCTGCAGGTCGACTCTAGAAAACATG
TTTACGTA	GGCTAGAACTAGTGGATCCCCCGGCGCCCGGCGGCTCGAGCCCGGGTAAGTTTACGTAGTCTGCATGCCGCCGGGCGCCATGCCTGCAGGTCGACTCTAGAAAACATG
TGGACGTA	GGCTAGAACTAGTGGATCCCCCGGCGCCCGGCGGCTCGAGCCCGGGTAAGTGGACGTAGTCTGCATGCCGCCGGGCGCCATGCCTGCAGGTCGACTCTAGAAAACATG
TGTACGTC	GGCTAGAACTAGTGGATCCCCCGGCGCCCGGCGGCTCGAGCCCGGGTAAGTGTACGTCGTCTGCATGCCGCCGGGCGCCATGCCTGCAGGTCGACTCTAGAAAACATG
TGTACGAA	GGCTAGAACTAGTGGATCCCCCGGCGCCCGGCGGCTCGAGCCCGGGTAAGTGTACGAAGTCTGCATGCCGCCGGGCGCCATGCCTGCAGGTCGACTCTAGAAAACATG
TTGAAATC	GGCTAGAACTAGTGGATCCCCCGGCGCCCGGCGGCTCGAGCCCGGGTAAGTTGAAATCGTCTGCATGCCGCCGGGCGCCATGCCTGCAGGTCGACTCTAGAAAACATG
TTGAAAAA	GGCTAGAACTAGTGGATCCCCCGGCGCCCGGCGGCTCGAGCCCGGGTAAGTTGAAAAAGTCTGCATGCCGCCGGGCGCCATGCCTGCAGGTCGACTCTAGAAAACATG
TTGAAAAC	GGCTAGAACTAGTGGATCCCCCGGCGCCCGGCGGCTCGAGCCCGGGTAAGTTGAAAACGTCTGCATGCCGCCGGGCGCCATGCCTGCAGGTCGACTCTAGAAAACATG
TTGACGTA	GGCTAGAACTAGTGGATCCCCCGGCGCCCGGCGGCTCGAGCCCGGGTAAGTTGACGTAGTCTGCATGCCGCCGGGCGCCATGCCTGCAGGTCGACTCTAGAAAACATG
TGTACGAC	GGCTAGAACTAGTGGATCCCCCGGCGCCCGGCGGCTCGAGCCCGGGTAAGTGTACGACGTCTGCATGCCGCCGGGCGCCATGCCTGCAGGTCGACTCTAGAAAACATG
TTGACGTC	GGCTAGAACTAGTGGATCCCCCGGCGCCCGGCGGCTCGAGCCCGGGTAAGTTGACGTCGTCTGCATGCCGCCGGGCGCCATGCCTGCAGGTCGACTCTAGAAAACATG
TTGACGAA	GGCTAGAACTAGTGGATCCCCCGGCGCCCGGCGGCTCGAGCCCGGGTAAGTTGACGAAGTCTGCATGCCGCCGGGCGCCATGCCTGCAGGTCGACTCTAGAAAACATG
TTGACGAC	GGCTAGAACTAGTGGATCCCCCGGCGCCCGGCGGCTCGAGCCCGGGTAAGTTGACGACGTCTGCATGCCGCCGGGCGCCATGCCTGCAGGTCGACTCTAGAAAACATG
TGGACGAC	GGCTAGAACTAGTGGATCCCCCGGCGCCCGGCGGCTCGAGCCCGGGTAAGTGGACGACGTCTGCATGCCGCCGGGCGCCATGCCTGCAGGTCGACTCTAGAAAACATG
TGTAAATA	GGCTAGAACTAGTGGATCCCCCGGCGCCCGGCGGCTCGAGCCCGGGTAAGTGTAAATAGTCTGCATGCCGCCGGGCGCCATGCCTGCAGGTCGACTCTAGAAAACATG
TGTAAAAC	GGCTAGAACTAGTGGATCCCCCGGCGCCCGGCGGCTCGAGCCCGGGTAAGTGTAAAACGTCTGCATGCCGCCGGGCGCCATGCCTGCAGGTCGACTCTAGAAAACATG
TGTACGTA	GGCTAGAACTAGTGGATCCCCCGGCGCCCGGCGGCTCGAGCCCGGGTAAGTGTACGTAGTCTGCATGCCGCCGGGCGCCATGCCTGCAGGTCGACTCTAGAAAACATG
TGGAAATA	GGCTAGAACTAGTGGATCCCCCGGCGCCCGGCGGCTCGAGCCCGGGTAAGTGGAAATAGTCTGCATGCCGCCGGGCGCCATGCCTGCAGGTCGACTCTAGAAAACATG
TTGAAATA	GGCTAGAACTAGTGGATCCCCCGGCGCCCGGCGGCTCGAGCCCGGGTAAGTTGAAATAGTCTGCATGCCGCCGGGCGCCATGCCTGCAGGTCGACTCTAGAAAACATG
TTTAAAAC	GGCTAGAACTAGTGGATCCCCCGGCGCCCGGCGGCTCGAGCCCGGGTAAGTTTAAAACGTCTGCATGCCGCCGGGCGCCATGCCTGCAGGTCGACTCTAGAAAACATG
TGGAAAAC	GGCTAGAACTAGTGGATCCCCCGGCGCCCGGCGGCTCGAGCCCGGGTAAGTGGAAAACGTCTGCATGCCGCCGGGCGCCATGCCTGCAGGTCGACTCTAGAAAACATG
TTTACGTA	GGCTAGAACTAGTGGATCCCCCGGCGCCCGGCGGCTCGAGCCCGGGTAAGTTTACGTAGTCTGCATGCCGCCGGGCGCCATGCCTGCAGGTCGACTCTAGAAAACATG
TGGACGTA	GGCTAGAACTAGTGGATCCCCCGGCGCCCGGCGGCTCGAGCCCGGGTAAGTGGACGTAGTCTGCATGCCGCCGGGCGCCATGCCTGCAGGTCGACTCTAGAAAACATG
TGTACGTC	GGCTAGAACTAGTGGATCCCCCGGCGCCCGGCGGCTCGAGCCCGGGTAAGTGTACGTCGTCTGCATGCCGCCGGGCGCCATGCCTGCAGGTCGACTCTAGAAAACATG
TGTACGAA	GGCTAGAACTAGTGGATCCCCCGGCGCCCGGCGGCTCGAGCCCGGGTAAGTGTACGAAGTCTGCATGCCGCCGGGCGCCATGCCTGCAGGTCGACTCTAGAAAACATG
TTGAAATC	GGCTAGAACTAGTGGATCCCCCGGCGCCCGGCGGCTCGAGCCCGGGTAAGTTGAAATCGTCTGCATGCCGCCGGGCGCCATGCCTGCAGGTCGACTCTAGAAAACATG
TTGAAAAA	GGCTAGAACTAGTGGATCCCCCGGCGCCCGGCGGCTCGAGCCCGGGTAAGTTGAAAAAGTCTGCATGCCGCCGGGCGCCATGCCTGCAGGTCGACTCTAGAAAACATG
TTGAAAAC	GGCTAGAACTAGTGGATCCCCCGGCGCCCGGCGGCTCGAGCCCGGGTAAGTTGAAAACGTCTGCATGCCGCCGGGCGCCATGCCTGCAGGTCGACTCTAGAAAACATG
TTGACGTA	GGCTAGAACTAGTGGATCCCCCGGCGCCCGGCGGCTCGAGCCCGGGTAAGTTGACGTAGTCTGCATGCCGCCGGGCGCCATGCCTGCAGGTCGACTCTAGAAAACATG
TGTACGAC	GGCTAGAACTAGTGGATCCCCCGGCGCCCGGCGGCTCGAGCCCGGGTAAGTGTACGACGTCTGCATGCCGCCGGGCGCCATGCCTGCAGGTCGACTCTAGAAAACATG
TTGACGTC	GGCTAGAACTAGTGGATCCCCCGGCGCCCGGCGGCTCGAGCCCGGGTAAGTTGACGTCGTCTGCATGCCGCCGGGCGCCATGCCTGCAGGTCGACTCTAGAAAACATG
TTGACGAA	GGCTAGAACTAGTGGATCCCCCGGCGCCCGGCGGCTCGAGCCCGGGTAAGTTGACGAAGTCTGCATGCCGCCGGGCGCCATGCCTGCAGGTCGACTCTAGAAAACATG
TTGACGAC	GGCTAGAACTAGTGGATCCCCCGGCGCCCGGCGGCTCGAGCCCGGGTAAGTTGACGACGTCTGCATGCCGCCGGGCGCCATGCCTGCAGGTCGACTCTAGAAAACATG
TGGACGAC	GGCTAGAACTAGTGGATCCCCCGGCGCCCGGCGGCTCGAGCCCGGGTAAGTGGACGACGTCTGCATGCCGCCGGGCGCCATGCCTGCAGGTCGACTCTAGAAAACATG
TGTAAATA	GGCTAGAACTAGTGGATCCCCCGGCGCCCGGCGGCTCGAGCCCGGGTAAGTGTAAATAGTCTGCATGCCGCCGGGCGCCATGCCTGCAGGTCGACTCTAGAAAACATG
TGTAAAAC	GGCTAGAACTAGTGGATCCCCCGGCGCCCGGCGGCTCGAGCCCGGGTAAGTGTAAAACGTCTGCATGCCGCCGGGCGCCATGCCTGCAGGTCGACTCTAGAAAACATG
TGTACGTA	GGCTAGAACTAGTGGATCCCCCGGCGCCCGGCGGCTCGAGCCCGGGTAAGTGTACGTAGTCTGCATGCCGCCGGGCGCCATGCCTGCAGGTCGACTCTAGAAAACATG
TGGAAATA	GGCTAGAACTAGTGGATCCCCCGGCGCCCGGCGGCTCGAGCCCGGGTAAGTGGAAATAGTCTGCATGCCGCCGGGCGCCATGCCTGCAGGTCGACTCTAGAAAACATG
TTGAAATA	GGCTAGAACTAGTGGATCCCCCGGCGCCCGGCGGCTCGAGCCCGGGTAAGTTGAAATAGTCTGCATGCCGCCGGGCGCCATGCCTGCAGGTCGACTCTAGAAAACATG
TTTAAAAC	GGCTAGAACTAGTGGATCCCCCGGCGCCCGGCGGCTCGAGCCCGGGTAAGTTTAAAACGTCTGCATGCCGCCGGGCGCCATGCCTGCAGGTCGACTCTAGAAAACATG
TGGAAAAC	GGCTAGAACTAGTGGATCCCCCGGCGCCCGGCGGCTCGAGCCCGGGTAAGTGGAAAACGTCTGCATGCCGCCGGGCGCCATGCCTGCAGGTCGACTCTAGAAAACATG
TTTACGTA	GGCTAGAACTAGTGGATCCCCCGGCGCCCGGCGGCTCGAGCCCGGGTAAGTTTACGTAGTCTGCATGCCGCCGGGCGCCATGCCTGCAGGTCGACTCTAGAAAACATG
TGGACGTA	GGCTAGAACTAGTGGATCCCCCGGCGCCCGGCGGCTCGAGCCCGGGTAAGTGGACGTAGTCTGCATGCCGCCGGGCGCCATGCCTGCAGGTCGACTCTAGAAAACATG
TGTACGTC	GGCTAGAACTAGTGGATCCCCCGGCGCCCGGCGGCTCGAGCCCGGGTAAGTGTACGTCGTCTGCATGCCGCCGGGCGCCATGCCTGCAGGTCGACTCTAGAAAACATG
TGTACGAA	GGCTAGAACTAGTGGATCCCCCGGCGCCCGGCGGCTCGAGCCCGGGTAAGTGTACGAAGTCTGCATGCCGCCGGGCGCCATGCCTGCAGGTCGACTCTAGAAAACATG
TTGAAATC	GGCTAGAACTAGTGGATCCCCCGGCGCCCGGCGGCTCGAGCCCGGGTAAGTTGAAATCGTCTGCATGCCGCCGGGCGCCATGCCTGCAGGTCGACTCTAGAAAACATG
TTGAAAAA	GGCTAGAACTAGTGGATCCCCCGGCGCCCGGCGGCTCGAGCCCGGGTAAGTTGAAAAAGTCTGCATGCCGCCGGGCGCCATGCCTGCAGGTCGACTCTAGAAAACATG
TTGAAAAC	GGCTAGAACTAGTGGATCCCCCGGCGCCCGGCGGCTCGAGCCCGGGTAAGTTGAAAACGTCTGCATGCCGCCGGGCGCCATGCCTGCAGGTCGACTCTAGAAAACATG
TTGACGTA	GGCTAGAACTAGTGGATCCCCCGGCGCCCGGCGGCTCGAGCCCGGGTAAGTTGACGTAGTCTGCATGCCGCCGGGCGCCATGCCTGCAGGTCGACTCTAGAAAACATG
TGTACGAC	GGCTAGAACTAGTGGATCCCCCGGCGCCCGGCGGCTCGAGCCCGGGTAAGTGTACGACGTCTGCATGCCGCCGGGCGCCATGCCTGCAGGTCGACTCTAGAAAACATG
TTGACGTC	GGCTAGAACTAGTGGATCCCCCGGCGCCCGGCGGCTCGAGCCCGGGTAAGTTGACGTCGTCTGCATGCCGCCGGGCGCCATGCCTGCAGGTCGACTCTAGAAAACATG
TTGACGAA	GGCTAGAACTAGTGGATCCCCCGGCGCCCGGCGGCTCGAGCCCGGGTAAGTTGACGAAGTCTGCATGCCGCCGGGCGCCATGCCTGCAGGTCGACTCTAGAAAACATG
TTGACGAC	GGCTAGAACTAGTGGATCCCCCGGCGCCCGGCGGCTCGAGCCCGGGTAAGTTGACGACGTCTGCATGCCGCCGGGCGCCATGCCTGCAGGTCGACTCTAGAAAACATG
TGGACGAC	GGCTAGAACTAGTGGATCCCCCGGCGCCCGGCGGCTCGAGCCCGGGTAAGTGGACGACGTCTGCATGCCGCCGGGCGCCATGCCTGCAGGTCGACTCTAGAAAACATG
TGTAAATA	GGCTAGAACTAGTGGATCCCCCGGCGCCCGGCGGCTCGAGCCCGGGTAAGTGTAAATAGTCTGCATGCCGCCGGGCGCCATGCCTGCAGGTCGACTCTAGAAAACATG
TGTAAAAC	GGCTAGAACTAGTGGATCCCCCGGCGCCCGGCGGCTCGAGCCCGGGTAAGTGTAAAACGTCTGCATGCCGCCGGGCGCCATGCCTGCAGGTCGACTCTAGAAAACATG
TGTACGTA	GGCTAGAACTAGTGGATCCCCCGGCGCCCGGCGGCTCGAGCCCGGGTAAGTGTACGTAGTCTGCATGCCGCCGGGCGCCATGCCTGCAGGTCGACTCTAGAAAACATG
TGGAAATA	GGCTAGAACTAGTGGATCCCCCGGCGCCCGGCGGCTCGAGCCCGGGTAAGTGGAAATAGTCTGCATGCCGCCGGGCGCCATGCCTGCAGGTCGACTCTAGAAAACATG
TTGAAATA	GGCTAGAACTAGTGGATCCCCCGGCGCCCGGCGGCTCGAGCCCGGGTAAGTTGAAATAGTCTGCATGCCGCCGGGCGCCATGCCTGCAGGTCGACTCTAGAAAACATG
TTTAAAAC	GGCTAGAACTAGTGGATCCCCCGGCGCCCGGCGGCTCGAGCCCGGGTAAGTTTAAAACGTCTGCATGCCGCCGGGCGCCATGCCTGCAGGTCGACTCTAGAAAACATG
TGGAAAAC	GGCTAGAACTAGTGGATCCCCCGGCGCCCGGCGGCTCGAGCCCGGGTAAGTGGAAAACGTCTGCATGCCGCCGGGCGCCATGCCTGCAGGTCGACTCTAGAAAACATG
TTTACGTA	GGCTAGAACTAGTGGATCCCCCGGCGCCCGGCGGCTCGAGCCCGGGTAAGTTTACGTAGTCTGCATGCCGCCGGGCGCCATGCCTGCAGGTCGACTCTAGAAAACATG
TGGACGTA	GGCTAGAACTAGTGGATCCCCCGGCGCCCGGCGGCTCGAGCCCGGGTAAGTGGACGTAGTCTGCATGCCGCCGGGCGCCATGCCTGCAGGTCGACTCTAGAAAACATG
TGTACGTC	GGCTAGAACTAGTGGATCCCCCGGCGCCCGGCGGCTCGAGCCCGGGTAAGTGTACGTCGTCTGCATGCCGCCGGGCGCCATGCCTGCAGGTCGACTCTAGAAAACATG
TGTACGAA	GGCTAGAACTAGTGGATCCCCCGGCGCCCGGCGGCTCGAGCCCGGGTAAGTGTACGAAGTCTGCATGCCGCCGGGCGCCATGCCTGCAGGTCGACTCTAGAAAACATG
TTGAAATC	GGCTAGAACTAGTGGATCCCCCGGCGCCCGGCGGCTCGAGCCCGGGTAAGTTGAAATCGTCTGCATGCCGCCGGGCGCCATGCCTGCAGGTCGACTCTAGAAAACATG
TTGAAAAA	GGCTAGAACTAGTGGATCCCCCGGCGCCCGGCGGCTCGAGCCCGGGTAAGTTGAAAAAGTCTGCATGCCGCCGGGCGCCATGCCTGCAGGTCGACTCTAGAAAACATG
TTGAAAAC	GGCTAGAACTAGTGGATCCCCCGGCGCCCGGCGGCTCGAGCCCGGGTAAGTTGAAAACGTCTGCATGCCGCCGGGCGCCATGCCTGCAGGTCGACTCTAGAAAACATG
TTGACGTA	GGCTAGAACTAGTGGATCCCCCGGCGCCCGGCGGCTCGAGCCCGGGTAAGTTGACGTAGTCTGCATGCCGCCGGGCGCCATGCCTGCAGGTCGACTCTAGAAAACATG
TGTACGAC	GGCTAGAACTAGTGGATCCCCCGGCGCCCGGCGGCTCGAGCCCGGGTAAGTGTACGACGTCTGCATGCCGCCGGGCGCCATGCCTGCAGGTCGACTCTAGAAAACATG
TTGACGTC	GGCTAGAACTAGTGGATCCCCCGGCGCCCGGCGGCTCGAGCCCGGGTAAGTTGACGTCGTCTGCATGCCGCCGGGCGCCATGCCTGCAGGTCGACTCTAGAAAACATG
TTGACGAA	GGCTAGAACTAGTGGATCCCCCGGCGCCCGGCGGCTCGAGCCCGGGTAAGTTGACGAAGTCTGCATGCCGCCGGGCGCCATGCCTGCAGGTCGACTCTAGAAAACATG
TTGACGAC	GGCTAGAACTAGTGGATCCCCCGGCGCCCGGCGGCTCGAGCCCGGGTAAGTTGACGACGTCTGCATGCCGCCGGGCGCCATGCCTGCAGGTCGACTCTAGAAAACATG
TGGACGAC	GGCTAGAACTAGTGGATCCCCCGGCGCCCGGCGGCTCGAGCCCGGGTAAGTGGACGACGTCTGCATGCCGCCGGGCGCCATGCCTGCAGGTCGACTCTAGAAAACATG
TGTAAATA	GGCTAGAACTAGTGGATCCCCCGGCGCCCGGCGGCTCGAGCCCGGGTAAGTGTAAATAGTCTGCATGCCGCCGGGCGCCATGCCTGCAGGTCGACTCTAGAAAACATG
TGTAAAAC	GGCTAGAACTAGTGGATCCCCCGGCGCCCGGCGGCTCGAGCCCGGGTAAGTGTAAAACGTCTGCATGCCGCCGGGCGCCATGCCTGCAGGTCGACTCTAGAAAACATG
TGTACGTA	GGCTAGAACTAGTGGATCCCCCGGCGCCCGGCGGCTCGAGCCCGGGTAAGTGTACGTAGTCTGCATGCCGCCGGGCGCCATGCCTGCAGGTCGACTCTAGAAAACATG
TGGAAATA	GGCTAGAACTAGTGGATCCCCCGGCGCCCGGCGGCTCGAGCCCGGGTAAGTGGAAATAGTCTGCATGCCGCCGGGCGCCATGCCTGCAGGTCGACTCTAGAAAACATG
TTGAAATA	GGCTAGAACTAGTGGATCCCCCGGCGCCCGGCGGCTCGAGCCCGGGTAAGTTGAAATAGTCTGCATGCCGCCGGGCGCCATGCCTGCAGGTCGACTCTAGAAAACATG
TTTAAAAC	GGCTAGAACTAGTGGATCCCCCGGCGCCCGGCGGCTCGAGCCCGGGTAAGTTTAAAACGTCTGCATGCCGCCGGGCGCCATGCCTGCAGGTCGACTCTAGAAAACATG
TGGAAAAC	GGCTAGAACTAGTGGATCCCCCGGCGCCCGGCGGCTCGAGCCCGGGTAAGTGGAAAACGTCTGCATGCCGCCGGGCGCCATGCCTGCAGGTCGACTCTAGAAAACATG
TTTACGTA	GGCTAGAACTAGTGGATCCCCCGGCGCCCGGCGGCTCGAGCCCGGGTAAGTTTACGTAGTCTGCATGCCGCCGGGCGCCATGCCTGCAGGTCGACTCTAGAAAACATG
TGGACGTA	GGCTAGAACTAGTGGATCCCCCGGCGCCCGGCGGCTCGAGCCCGGGTAAGTGGACGTAGTCTGCATGCCGCCGGGCGCCATGCCTGCAGGTCGACTCTAGAAAACATG
TGTACGTC	GGCTAGAACTAGTGGATCCCCCGGCGCCCGGCGGCTCGAGCCCGGGTAAGTGTACGTCGTCTGCATGCCGCCGGGCGCCATGCCTGCAGGTCGACTCTAGAAAACATG
TGTACGAA	GGCTAGAACTAGTGGATCCCCCGGCGCCCGGCGGCTCGAGCCCGGGTAAGTGTACGAAGTCTGCATGCCGCCGGGCGCCATGCCTGCAGGTCGACTCTAGAAAACATG
TTGAAATC	GGCTAGAACTAGTGGATCCCCCGGCGCCCGGCGGCTCGAGCCCGGGTAAGTTGAAATCGTCTGCATGCCGCCGGGCGCCATGCCTGCAGGTCGACTCTAGAAAACATG
TTGAAAAA	GGCTAGAACTAGTGGATCCCCCGGCGCCCGGCGGCTCGAGCCCGGGTAAGTTGAAAAAGTCTGCATGCCGCCGGGCGCCATGCCTGCAGGTCGACTCTAGAAAACATG
TTGAAAAC	GGCTAGAACTAGTGGATCCCCCGGCGCCCGGCGGCTCGAGCCCGGGTAAGTTGAAAACGTCTGCATGCCGCCGGGCGCCATGCCTGCAGGTCGACTCTAGAAAACATG
TTGACGTA	GGCTAGAACTAGTGGATCCCCCGGCGCCCGGCGGCTCGAGCCCGGGTAAGTTGACGTAGTCTGCATGCCGCCGGGCGCCATGCCTGCAGGTCGACTCTAGAAAACATG
TGTACGAC	GGCTAGAACTAGTGGATCCCCCGGCGCCCGGCGGCTCGAGCCCGGGTAAGTGTACGACGTCTGCATGCCGCCGGGCGCCATGCCTGCAGGTCGACTCTAGAAAACATG
TTGACGTC	GGCTAGAACTAGTGGATCCCCCGGCGCCCGGCGGCTCGAGCCCGGGTAAGTTGACGTCGTCTGCATGCCGCCGGGCGCCATGCCTGCAGGTCGACTCTAGAAAACATG
TTGACGAA	GGCTAGAACTAGTGGATCCCCCGGCGCCCGGCGGCTCGAGCCCGGGTAAGTTGACGAAGTCTGCATGCCGCCGGGCGCCATGCCTGCAGGTCGACTCTAGAAAACATG
TTGACGAC	GGCTAGAACTAGTGGATCCCCCGGCGCCCGGCGGCTCGAGCCCGGGTAAGTTGACGACGTCTGCATGCCGCCGGGCGCCATGCCTGCAGGTCGACTCTAGAAAACATG
TGGACGAC	GGCTAGAACTAGTGGATCCCCCGGCGCCCGGCGGCTCGAGCCCGGGTAAGTGGACGACGTCTGCATGCCGCCGGGCGCCATGCCTGCAGGTCGACTCTAGAAAACATG
TGTAAATA	GGCTAGAACTAGTGGATCCCCCGGCGCCCGGCGGCTCGAGCCCGGGTAAGTGTAAATAGTCTGCATGCCGCCGGGCGCCATGCCTGCAGGTCGACTCTAGAAAACATG
TGTAAAAC	GGCTAGAACTAGTGGATCCCCCGGCGCCCGGCGGCTCGAGCCCGGGTAAGTGTAAAACGTCTGCATGCCGCCGGGCGCCATGCCTGCAGGTCGACTCTAGAAAACATG
TGTACGTA	GGCTAGAACTAGTGGATCCCCCGGCGCCCGGCGGCTCGAGCCCGGGTAAGTGTACGTAGTCTGCATGCCGCCGGGCGCCATGCCTGCAGGTCGACTCTAGAAAACATG
TGGAAATA	GGCTAGAACTAGTGGATCCCCCGGCGCCCGGCGGCTCGAGCCCGGGTAAGTGGAAATAGTCTGCATGCCGCCGGGCGCCATGCCTGCAGGTCGACTCTAGAAAACATG
TTGAAATA	GGCTAGAACTAGTGGATCCCCCGGCGCCCGGCGGCTCGAGCCCGGGTAAGTTGAAATAGTCTGCATGCCGCCGGGCGCCATGCCTGCAGGTCGACTCTAGAAAACATG
TTTAAAAC	GGCTAGAACTAGTGGATCCCCCGGCGCCCGGCGGCTCGAGCCCGGGTAAGTTTAAAACGTCTGCATGCCGCCGGGCGCCATGCCTGCAGGTCGACTCTAGAAAACATG
TGGAAAAC	GGCTAGAACTAGTGGATCCCCCGGCGCCCGGCGGCTCGAGCCCGGGTAAGTGGAAAACGTCTGCATGCCGCCGGGCGCCATGCCTGCAGGTCGACTCTAGAAAACATG
TTTACGTA	GGCTAGAACTAGTGGATCCCCCGGCGCCCGGCGGCTCGAGCCCGGGTAAGTTTACGTAGTCTGCATGCCGCCGGGCGCCATGCCTGCAGGTCGACTCTAGAAAACATG
TGGACGTA	GGCTAGAACTAGTGGATCCCCCGGCGCCCGGCGGCTCGAGCCCGGGTAAGTGGACGTAGTCTGCATGCCGCCGGGCGCCATGCCTGCAGGTCGACTCTAGAAAACATG
TGTACGTC	GGCTAGAACTAGTGGATCCCCCGGCGCCCGGCGGCTCGAGCCCGGGTAAGTGTACGTCGTCTGCATGCCGCCGGGCGCCATGCCTGCAGGTCGACTCTAGAAAACATG
TGTACGAA	GGCTAGAACTAGTGGATCCCCCGGCGCCCGGCGGCTCGAGCCCGGGTAAGTGTACGAAGTCTGCATGCCGCCGGGCGCCATGCCTGCAGGTCGACTCTAGAAAACATG
TTGAAATC	GGCTAGAACTAGTGGATCCCCCGGCGCCCGGCGGCTCGAGCCCGGGTAAGTTGAAATCGTCTGCATGCCGCCGGGCGCCATGCCTGCAGGTCGACTCTAGAAAACATG
TTGAAAAA	GGCTAGAACTAGTGGATCCCCCGGCGCCCGGCGGCTCGAGCCCGGGTAAGTTGAAAAAGTCTGCATGCCGCCGGGCGCCATGCCTGCAGGTCGACTCTAGAAAACATG
TTGAAAAC	GGCTAGAACTAGTGGATCCCCCGGCGCCCGGCGGCTCGAGCCCGGGTAAGTTGAAAACGTCTGCATGCCGCCGGGCGCCATGCCTGCAGGTCGACTCTAGAAAACATG
TTGACGTA	GGCTAGAACTAGTGGATCCCCCGGCGCCCGGCGGCTCGAGCCCGGGTAAGTTGACGTAGTCTGCATGCCGCCGGGCGCCATGCCTGCAGGTCGACTCTAGAAAACATG
TGTACGAC	GGCTAGAACTAGTGGATCCCCCGGCGCCCGGCGGCTCGAGCCCGGGTAAGTGTACGACGTCTGCATGCCGCCGGGCGCCATGCCTGCAGGTCGACTCTAGAAAACATG
TTGACGTC	GGCTAGAACTAGTGGATCCCCCGGCGCCCGGCGGCTCGAGCCCGGGTAAGTTGACGTCGTCTGCATGCCGCCGGGCGCCATGCCTGCAGGTCGACTCTAGAAAACATG
TTGACGAA	GGCTAGAACTAGTGGATCCCCCGGCGCCCGGCGGCTCGAGCCCGGGTAAGTTGACGAAGTCTGCATGCCGCCGGGCGCCATGCCTGCAGGTCGACTCTAGAAAACATG
TTGACGAC	GGCTAGAACTAGTGGATCCCCCGGCGCCCGGCGGCTCGAGCCCGGGTAAGTTGACGACGTCTGCATGCCGCCGGGCGCCATGCCTGCAGGTCGACTCTAGAAAACATG
TGGACGAC	GGCTAGAACTAGTGGATCCCCCGGCGCCCGGCGGCTCGAGCCCGGGTAAGTGGACGACGTCTGCATGCCGCCGGGCGCCATGCCTGCAGGTCGACTCTAGAAAACATG
TGTAAATA	GGCTAGAACTAGTGGATCCCCCGGCGCCCGGCGGCTCGAGCCCGGGTAAGTGTAAATAGTCTGCATGCCGCCGGGCGCCATGCCTGCAGGTCGACTCTAGAAAACATG
TGTAAAAC	GGCTAGAACTAGTGGATCCCCCGGCGCCCGGCGGCTCGAGCCCGGGTAAGTGTAAAACGTCTGCATGCCGCCGGGCGCCATGCCTGCAGGTCGACTCTAGAAAACATG
TGTACGTA	GGCTAGAACTAGTGGATCCCCCGGCGCCCGGCGGCTCGAGCCCGGGTAAGTGTACGTAGTCTGCATGCCGCCGGGCGCCATGCCTGCAGGTCGACTCTAGAAAACATG
TGGAAATA	GGCTAGAACTAGTGGATCCCCCGGCGCCCGGCGGCTCGAGCCCGGGTAAGTGGAAATAGTCTGCATGCCGCCGGGCGCCATGCCTGCAGGTCGACTCTAGAAAACATG
TTGAAATA	GGCTAGAACTAGTGGATCCCCCGGCGCCCGGCGGCTCGAGCCCGGGTAAGTTGAAATAGTCTGCATGCCGCCGGGCGCCATGCCTGCAGGTCGACTCTAGAAAACATG
TTTAAAAC	GGCTAGAACTAGTGGATCCCCCGGCGCCCGGCGGCTCGAGCCCGGGTAAGTTTAAAACGTCTGCATGCCGCCGGGCGCCATGCCTGCAGGTCGACTCTAGAAAACATG
TGGAAAAC	GGCTAGAACTAGTGGATCCCCCGGCGCCCGGCGGCTCGAGCCCGGGTAAGTGGAAAACGTCTGCATGCCGCCGGGCGCCATGCCTGCAGGTCGACTCTAGAAAACATG
TTTACGTA	GGCTAGAACTAGTGGATCCCCCGGCGCCCGGCGGCTCGAGCCCGGGTAAGTTTACGTAGTCTGCATGCCGCCGGGCGCCATGCCTGCAGGTCGACTCTAGAAAACATG
TGGACGTA	GGCTAGAACTAGTGGATCCCCCGGCGCCCGGCGGCTCGAGCCCGGGTAAGTGGACGTAGTCTGCATGCCGCCGGGCGCCATGCCTGCAGGTCGACTCTAGAAAACATG
TGTACGTC	GGCTAGAACTAGTGGATCCCCCGGCGCCCGGCGGCTCGAGCCCGGGTAAGTGTACGTCGTCTGCATGCCGCCGGGCGCCATGCCTGCAGGTCGACTCTAGAAAACATG
TGTACGAA	GGCTAGAACTAGTGGATCCCCCGGCGCCCGGCGGCTCGAGCCCGGGTAAGTGTACGAAGTCTGCATGCCGCCGGGCGCCATGCCTGCAGGTCGACTCTAGAAAACATG
TTGAAATC	GGCTAGAACTAGTGGATCCCCCGGCGCCCGGCGGCTCGAGCCCGGGTAAGTTGAAATCGTCTGCATGCCGCCGGGCGCCATGCCTGCAGGTCGACTCTAGAAAACATG
TTGAAAAA	GGCTAGAACTAGTGGATCCCCCGGCGCCCGGCGGCTCGAGCCCGGGTAAGTTGAAAAAGTCTGCATGCCGCCGGGCGCCATGCCTGCAGGTCGACTCTAGAAAACATG
TTGAAAAC	GGCTAGAACTAGTGGATCCCCCGGCGCCCGGCGGCTCGAGCCCGGGTAAGTTGAAAACGTCTGCATGCCGCCGGGCGCCATGCCTGCAGGTCGACTCTAGAAAACATG
TTGACGTA	GGCTAGAACTAGTGGATCCCCCGGCGCCCGGCGGCTCGAGCCCGGGTAAGTTGACGTAGTCTGCATGCCGCCGGGCGCCATGCCTGCAGGTCGACTCTAGAAAACATG
TGTACGAC	GGCTAGAACTAGTGGATCCCCCGGCGCCCGGCGGCTCGAGCCCGGGTAAGTGTACGACGTCTGCATGCCGCCGGGCGCCATGCCTGCAGGTCGACTCTAGAAAACATG
TTGACGTC	GGCTAGAACTAGTGGATCCCCCGGCGCCCGGCGGCTCGAGCCCGGGTAAGTTGACGTCGTCTGCATGCCGCCGGGCGCCATGCCTGCAGGTCGACTCTAGAAAACATG
TTGACGAA	GGCTAGAACTAGTGGATCCCCCGGCGCCCGGCGGCTCGAGCCCGGGTAAGTTGACGAAGTCTGCATGCCGCCGGGCGCCATGCCTGCAGGTCGACTCTAGAAAACATG
TTGACGAC	GGCTAGAACTAGTGGATCCCCCGGCGCCCGGCGGCTCGAGCCCGGGTAAGTTGACGACGTCTGCATGCCGCCGGGCGCCATGCCTGCAGGTCGACTCTAGAAAACATG
TGGACGAC	GGCTAGAACTAGTGGATCCCCCGGCGCCCGGCGGCTCGAGCCCGGGTAAGTGGACGACGTCTGCATGCCGCCGGGCGCCATGCCTGCAGGTCGACTCTAGAAAACATG
TGTAAATA	GGCTAGAACTAGTGGATCCCCCGGCGCCCGGCGGCTCGAGCCCGGGTAAGTGTAAATAGTCTGCATGCCGCCGGGCGCCATGCCTGCAGGTCGACTCTAGAAAACATG
TGTAAAAC	GGCTAGAACTAGTGGATCCCCCGGCGCCCGGCGGCTCGAGCCCGGGTAAGTGTAAAACGTCTGCATGCCGCCGGGCGCCATGCCTGCAGGTCGACTCTAGAAAACATG
TGTACGTA	GGCTAGAACTAGTGGATCCCCCGGCGCCCGGCGGCTCGAGCCCGGGTAAGTGTACGTAGTCTGCATGCCGCCGGGCGCCATGCCTGCAGGTCGACTCTAGAAAACATG
TGGAAATA	GGCTAGAACTAGTGGATCCCCCGGCGCCCGGCGGCTCGAGCCCGGGTAAGTGGAAATAGTCTGCATGCCGCCGGGCGCCATGCCTGCAGGTCGACTCTAGAAAACATG
TTGAAATA	GGCTAGAACTAGTGGATCCCCCGGCGCCCGGCGGCTCGAGCCCGGGTAAGTTGAAATAGTCTGCATGCCGCCGGGCGCCATGCCTGCAGGTCGACTCTAGAAAACATG
TTTAAAAC	GGCTAGAACTAGTGGATCCCCCGGCGCCCGGCGGCTCGAGCCCGGGTAAGTTTAAAACGTCTGCATGCCGCCGGGCGCCATGCCTGCAGGTCGACTCTAGAAAACATG
TGGAAAAC	GGCTAGAACTAGTGGATCCCCCGGCGCCCGGCGGCTCGAGCCCGGGTAAGTGGAAAACGTCTGCATGCCGCCGGGCGCCATGCCTGCAGGTCGACTCTAGAAAACATG
TTTACGTA	GGCTAGAACTAGTGGATCCCCCGGCGCCCGGCGGCTCGAGCCCGGGTAAGTTTACGTAGTCTGCATGCCGCCGGGCGCCATGCCTGCAGGTCGACTCTAGAAAACATG
TGGACGTA	GGCTAGAACTAGTGGATCCCCCGGCGCCCGGCGGCTCGAGCCCGGGTAAGTGGACGTAGTCTGCATGCCGCCGGGCGCCATGCCTGCAGGTCGACTCTAGAAAACATG
TGTACGTC	GGCTAGAACTAGTGGATCCCCCGGCGCCCGGCGGCTCGAGCCCGGGTAAGTGTACGTCGTCTGCATGCCGCCGGGCGCCATGCCTGCAGGTCGACTCTAGAAAACATG
TGTACGAA	GGCTAGAACTAGTGGATCCCCCGGCGCCCGGCGGCTCGAGCCCGGGTAAGTGTACGAAGTCTGCATGCCGCCGGGCGCCATGCCTGCAGGTCGACTCTAGAAAACATG
TTGAAATC	GGCTAGAACTAGTGGATCCCCCGGCGCCCGGCGGCTCGAGCCCGGGTAAGTTGAAATCGTCTGCATGCCGCCGGGCGCCATGCCTGCAGGTCGACTCTAGAAAACATG
TTGAAAAA	GGCTAGAACTAGTGGATCCCCCGGCGCCCGGCGGCTCGAGCCCGGGTAAGTTGAAAAAGTCTGCATGCCGCCGGGCGCCATGCCTGCAGGTCGACTCTAGAAAACATG
TTGAAAAC	GGCTAGAACTAGTGGATCCCCCGGCGCCCGGCGGCTCGAGCCCGGGTAAGTTGAAAACGTCTGCATGCCGCCGGGCGCCATGCCTGCAGGTCGACTCTAGAAAACATG
TTGACGTA	GGCTAGAACTAGTGGATCCCCCGGCGCCCGGCGGCTCGAGCCCGGGTAAGTTGACGTAGTCTGCATGCCGCCGGGCGCCATGCCTGCAGGTCGACTCTAGAAAACATG
TGTACGAC	GGCTAGAACTAGTGGATCCCCCGGCGCCCGGCGGCTCGAGCCCGGGTAAGTGTACGACGTCTGCATGCCGCCGGGCGCCATGCCTGCAGGTCGACTCTAGAAAACATG
TTGACGTC	GGCTAGAACTAGTGGATCCCCCGGCGCCCGGCGGCTCGAGCCCGGGTAAGTTGACGTCGTCTGCATGCCGCCGGGCGCCATGCCTGCAGGTCGACTCTAGAAAACATG
TTGACGAA	GGCTAGAACTAGTGGATCCCCCGGCGCCCGGCGGCTCGAGCCCGGGTAAGTTGACGAAGTCTGCATGCCGCCGGGCGCCATGCCTGCAGGTCGACTCTAGAAAACATG
TTGACGAC	GGCTAGAACTAGTGGATCCCCCGGCGCCCGGCGGCTCGAGCCCGGGTAAGTTGACGACGTCTGCATGCCGCCGGGCGCCATGCCTGCAGGTCGACTCTAGAAAACATG
TGGACGAC	GGCTAGAACTAGTGGATCCCCCGGCGCCCGGCGGCTCGAGCCCGGGTAAGTGGACGACGTCTGCATGCCGCCGGGCGCCATGCCTGCAGGTCGACTCTAGAAAACATG
TGTAAATA	GGCTAGAACTAGTGGATCCCCCGGCGCCCGGCGGCTCGAGCCCGGGTAAGTGTAAATAGTCTGCATGCCGCCGGGCGCCATGCCTGCAGGTCGACTCTAGAAAACATG
TGTAAAAC	GGCTAGAACTAGTGGATCCCCCGGCGCCCGGCGGCTCGAGCCCGGGTAAGTGTAAAACGTCTGCATGCCGCCGGGCGCCATGCCTGCAGGTCGACTCTAGAAAACATG
TGTACGTA	GGCTAGAACTAGTGGATCCCCCGGCGCCCGGCGGCTCGAGCCCGGGTAAGTGTACGTAGTCTGCATGCCGCCGGGCGCCATGCCTGCAGGTCGACTCTAGAAAACATG
TGGAAATA	GGCTAGAACTAGTGGATCCCCCGGCGCCCGGCGGCTCGAGCCCGGGTAAGTGGAAATAGTCTGCATGCCGCCGGGCGCCATGCCTGCAGGTCGACTCTAGAAAACATG
TTGAAATA	GGCTAGAACTAGTGGATCCCCCGGCGCCCGGCGGCTCGAGCCCGGGTAAGTTGAAATAGTCTGCATGCCGCCGGGCGCCATGCCTGCAGGTCGACTCTAGAAAACATG
TTTAAAAC	GGCTAGAACTAGTGGATCCCCCGGCGCCCGGCGGCTCGAGCCCGGGTAAGTTTAAAACGTCTGCATGCCGCCGGGCGCCATGCCTGCAGGTCGACTCTAGAAAACATG
TGGAAAAC	GGCTAGAACTAGTGGATCCCCCGGCGCCCGGCGGCTCGAGCCCGGGTAAGTGGAAAACGTCTGCATGCCGCCGGGCGCCATGCCTGCAGGTCGACTCTAGAAAACATG
TTTACGTA	GGCTAGAACTAGTGGATCCCCCGGCGCCCGGCGGCTCGAGCCCGGGTAAGTTTACGTAGTCTGCATGCCGCCGGGCGCCATGCCTGCAGGTCGACTCTAGAAAACATG
TGGACGTA	GGCTAGAACTAGTGGATCCCCCGGCGCCCGGCGGCTCGAGCCCGGGTAAGTGGACGTAGTCTGCATGCCGCCGGGCGCCATGCCTGCAGGTCGACTCTAGAAAACATG
TGTACGTC	GGCTAGAACTAGTGGATCCCCCGGCGCCCGGCGGCTCGAGCCCGGGTAAGTGTACGTCGTCTGCATGCCGCCGGGCGCCATGCCTGCAGGTCGACTCTAGAAAACATG
TGTACGAA	GGCTAGAACTAGTGGATCCCCCGGCGCCCGGCGGCTCGAGCCCGGGTAAGTGTACGAAGTCTGCATGCCGCCGGGCGCCATGCCTGCAGGTCGACTCTAGAAAACATG
TTGAAATC	GGCTAGAACTAGTGGATCCCCCGGCGCCCGGCGGCTCGAGCCCGGGTAAGTTGAAATCGTCTGCATGCCGCCGGGCGCCATGCCTGCAGGTCGACTCTAGAAAACATG
TTGAAAAA	GGCTAGAACTAGTGGATCCCCCGGCGCCCGGCGGCTCGAGCCCGGGTAAGTTGAAAAAGTCTGCATGCCGCCGGGCGCCATGCCTGCAGGTCGACTCTAGAAAACATG
TTGAAAAC	GGCTAGAACTAGTGGATCCCCCGGCGCCCGGCGGCTCGAGCCCGGGTAAGTTGAAAACGTCTGCATGCCGCCGGGCGCCATGCCTGCAGGTCGACTCTAGAAAACATG
TTGACGTA	GGCTAGAACTAGTGGATCCCCCGGCGCCCGGCGGCTCGAGCCCGGGTAAGTTGACGTAGTCTGCATGCCGCCGGGCGCCATGCCTGCAGGTCGACTCTAGAAAACATG
TGTACGAC	GGCTAGAACTAGTGGATCCCCCGGCGCCCGGCGGCTCGAGCCCGGGTAAGTGTACGACGTCTGCATGCCGCCGGGCGCCATGCCTGCAGGTCGACTCTAGAAAACATG
TTGACGTC	GGCTAGAACTAGTGGATCCCCCGGCGCCCGGCGGCTCGAGCCCGGGTAAGTTGACGTCGTCTGCATGCCGCCGGGCGCCATGCCTGCAGGTCGACTCTAGAAAACATG
TTGACGAA	GGCTAGAACTAGTGGATCCCCCGGCGCCCGGCGGCTCGAGCCCGGGTAAGTTGACGAAGTCTGCATGCCGCCGGGCGCCATGCCTGCAGGTCGACTCTAGAAAACATG
TTGACGAC	GGCTAGAACTAGTGGATCCCCCGGCGCCCGGCGGCTCGAGCCCGGGTAAGTTGACGACGTCTGCATGCCGCCGGGCGCCATGCCTGCAGGTCGACTCTAGAAAACATG
TGGACGAC	GGCTAGAACTAGTGGATCCCCCGGCGCCCGGCGGCTCGAGCCCGGGTAAGTGGACGACGTCTGCATGCCGCCGGGCGCCATGCCTGCAGGTCGACTCTAGAAAACATG
TGTAAATA	GGCTAGAACTAGTGGATCCCCCGGCGCCCGGCGGCTCGAGCCCGGGTAAGTGTAAATAGTCTGCATGCCGCCGGGCGCCATGCCTGCAGGTCGACTCTAGAAAACATG
TGTAAAAC	GGCTAGAACTAGTGGATCCCCCGGCGCCCGGCGGCTCGAGCCCGGGTAAGTGTAAAACGTCTGCATGCCGCCGGGCGCCATGCCTGCAGGTCGACTCTAGAAAACATG
TGTACGTA	GGCTAGAACTAGTGGATCCCCCGGCGCCCGGCGGCTCGAGCCCGGGTAAGTGTACGTAGTCTGCATGCCGCCGGGCGCCATGCCTGCAGGTCGACTCTAGAAAACATG
TGGAAATA	GGCTAGAACTAGTGGATCCCCCGGCGCCCGGCGGCTCGAGCCCGGGTAAGTGGAAATAGTCTGCATGCCGCCGGGCGCCATGCCTGCAGGTCGACTCTAGAAAACATG
TTGAAATA	GGCTAGAACTAGTGGATCCCCCGGCGCCCGGCGGCTCGAGCCCGGGTAAGTTGAAATAGTCTGCATGCCGCCGGGCGCCATGCCTGCAGGTCGACTCTAGAAAACATG
TTTAAAAC	GGCTAGAACTAGTGGATCCCCCGGCGCCCGGCGGCTCGAGCCCGGGTAAGTTTAAAACGTCTGCATGCCGCCGGGCGCCATGCCTGCAGGTCGACTCTAGAAAACATG
TGGAAAAC	GGCTAGAACTAGTGGATCCCCCGGCGCCCGGCGGCTCGAGCCCGGGTAAGTGGAAAACGTCTGCATGCCGCCGGGCGCCATGCCTGCAGGTCGACTCTAGAAAACATG
TTTACGTA	GGCTAGAACTAGTGGATCCCCCGGCGCCCGGCGGCTCGAGCCCGGGTAAGTTTACGTAGTCTGCATGCCGCCGGGCGCCATGCCTGCAGGTCGACTCTAGAAAACATG
TGGACGTA	GGCTAGAACTAGTGGATCCCCCGGCGCCCGGCGGCTCGAGCCCGGGTAAGTGGACGTAGTCTGCATGCCGCCGGGCGCCATGCCTGCAGGTCGACTCTAGAAAACATG
TGTACGTC	GGCTAGAACTAGTGGATCCCCCGGCGCCCGGCGGCTCGAGCCCGGGTAAGTGTACGTCGTCTGCATGCCGCCGGGCGCCATGCCTGCAGGTCGACTCTAGAAAACATG
TGTACGAA	GGCTAGAACTAGTGGATCCCCCGGCGCCCGGCGGCTCGAGCCCGGGTAAGTGTACGAAGTCTGCATGCCGCCGGGCGCCATGCCTGCAGGTCGACTCTAGAAAACATG
TTGAAATC	GGCTAGAACTAGTGGATCCCCCGGCGCCCGGCGGCTCGAGCCCGGGTAAGTTGAAATCGTCTGCATGCCGCCGGGCGCCATGCCTGCAGGTCGACTCTAGAAAACATG
TTGAAAAA	GGCTAGAACTAGTGGATCCCCCGGCGCCCGGCGGCTCGAGCCCGGGTAAGTTGAAAAAGTCTGCATGCCGCCGGGCGCCATGCCTGCAGGTCGACTCTAGAAAACATG
TTGAAAAC	GGCTAGAACTAGTGGATCCCCCGGCGCCCGGCGGCTCGAGCCCGGGTAAGTTGAAAACGTCTGCATGCCGCCGGGCGCCATGCCTGCAGGTCGACTCTAGAAAACATG
TTGACGTA	GGCTAGAACTAGTGGATCCCCCGGCGCCCGGCGGCTCGAGCCCGGGTAAGTTGACGTAGTCTGCATGCCGCCGGGCGCCATGCCTGCAGGTCGACTCTAGAAAACATG
TGTACGAC	GGCTAGAACTAGTGGATCCCCCGGCGCCCGGCGGCTCGAGCCCGGGTAAGTGTACGACGTCTGCATGCCGCCGGGCGCCATGCCTGCAGGTCGACTCTAGAAAACATG
TTGACGTC	GGCTAGAACTAGTGGATCCCCCGGCGCCCGGCGGCTCGAGCCCGGGTAAGTTGACGTCGTCTGCATGCCGCCGGGCGCCATGCCTGCAGGTCGACTCTAGAAAACATG
TTGACGAA	GGCTAGAACTAGTGGATCCCCCGGCGCCCGGCGGCTCGAGCCCGGGTAAGTTGACGAAGTCTGCATGCCGCCGGGCGCCATGCCTGCAGGTCGACTCTAGAAAACATG
TTGACGAC	GGCTAGAACTAGTGGATCCCCCGGCGCCCGGCGGCTCGAGCCCGGGTAAGTTGACGACGTCTGCATGCCGCCGGGCGCCATGCCTGCAGGTCGACTCTAGAAAACATG
TGGACGAC	GGCTAGAACTAGTGGATCCCCCGGCGCCCGGCGGCTCGAGCCCGGGTAAGTGGACGACGTCTGCATGCCGCCGGGCGCCATGCCTGCAGGTCGACTCTAGAAAACATG
TGTAAATA	GGCTAGAACTAGTGGATCCCCCGGCGCCCGGCGGCTCGAGCCCGGGTAAGTGTAAATAGTCTGCATGCCGCCGGGCGCCATGCCTGCAGGTCGACTCTAGAAAACATG
TGTAAAAC	GGCTAGAACTAGTGGATCCCCCGGCGCCCGGCGGCTCGAGCCCGGGTAAGTGTAAAACGTCTGCATGCCGCCGGGCGCCATGCCTGCAGGTCGACTCTAGAAAACATG
TGTACGTA	GGCTAGAACTAGTGGATCCCCCGGCGCCCGGCGGCTCGAGCCCGGGTAAGTGTACGTAGTCTGCATGCCGCCGGGCGCCATGCCTGCAGGTCGACTCTAGAAAACATG
TGGAAATA	GGCTAGAACTAGTGGATCCCCCGGCGCCCGGCGGCTCGAGCCCGGGTAAGTGGAAATAGTCTGCATGCCGCCGGGCGCCATGCCTGCAGGTCGACTCTAGAAAACATG
TTGAAATA	GGCTAGAACTAGTGGATCCCCCGGCGCCCGGCGGCTCGAGCCCGGGTAAGTTGAAATAGTCTGCATGCCGCCGGGCGCCATGCCTGCAGGTCGACTCTAGAAAACATG
TTTAAAAC	GGCTAGAACTAGTGGATCCCCCGGCGCCCGGCGGCTCGAGCCCGGGTAAGTTTAAAACGTCTGCATGCCGCCGGGCGCCATGCCTGCAGGTCGACTCTAGAAAACATG
TGGAAAAC	GGCTAGAACTAGTGGATCCCCCGGCGCCCGGCGGCTCGAGCCCGGGTAAGTGGAAAACGTCTGCATGCCGCCGGGCGCCATGCCTGCAGGTCGACTCTAGAAAACATG
TTTACGTA	GGCTAGAACTAGTGGATCCCCCGGCGCCCGGCGGCTCGAGCCCGGGTAAGTTTACGTAGTCTGCATGCCGCCGGGCGCCATGCCTGCAGGTCGACTCTAGAAAACATG
TGGACGTA	GGCTAGAACTAGTGGATCCCCCGGCGCCCGGCGGCTCGAGCCCGGGTAAGTGGACGTAGTCTGCATGCCGCCGGGCGCCATGCCTGCAGGTCGACTCTAGAAAACATG
TGTACGTC	GGCTAGAACTAGTGGATCCCCCGGCGCCCGGCGGCTCGAGCCCGGGTAAGTGTACGTCGTCTGCATGCCGCCGGGCGCCATGCCTGCAGGTCGACTCTAGAAAACATG
TGTACGAA	GGCTAGAACTAGTGGATCCCCCGGCGCCCGGCGGCTCGAGCCCGGGTAAGTGTACGAAGTCTGCATGCCGCCGGGCGCCATGCCTGCAGGTCGACTCTAGAAAACATG
TTGAAATC	GGCTAGAACTAGTGGATCCCCCGGCGCCCGGCGGCTCGAGCCCGGGTAAGTTGAAATCGTCTGCATGCCGCCGGGCGCCATGCCTGCAGGTCGACTCTAGAAAACATG
TTGAAAAA	GGCTAGAACTAGTGGATCCCCCGGCGCCCGGCGGCTCGAGCCCGGGTAAGTTGAAAAAGTCTGCATGCCGCCGGGCGCCATGCCTGCAGGTCGACTCTAGAAAACATG
TTGAAAAC	GGCTAGAACTAGTGGATCCCCCGGCGCCCGGCGGCTCGAGCCCGGGTAAGTTGAAAACGTCTGCATGCCGCCGGGCGCCATGCCTGCAGGTCGACTCTAGAAAACATG
TTGACGTA	GGCTAGAACTAGTGGATCCCCCGGCGCCCGGCGGCTCGAGCCCGGGTAAGTTGACGTAGTCTGCATGCCGCCGGGCGCCATGCCTGCAGGTCGACTCTAGAAAACATG
TGTACGAC	GGCTAGAACTAGTGGATCCCCCGGCGCCCGGCGGCTCGAGCCCGGGTAAGTGTACGACGTCTGCATGCCGCCGGGCGCCATGCCTGCAGGTCGACTCTAGAAAACATG
TTGACGTC	GGCTAGAACTAGTGGATCCCCCGGCGCCCGGCGGCTCGAGCCCGGGTAAGTTGACGTCGTCTGCATGCCGCCGGGCGCCATGCCTGCAGGTCGACTCTAGAAAACATG
TTGACGAA	GGCTAGAACTAGTGGATCCCCCGGCGCCCGGCGGCTCGAGCCCGGGTAAGTTGACGAAGTCTGCATGCCGCCGGGCGCCATGCCTGCAGGTCGACTCTAGAAAACATG
TTGACGAC	GGCTAGAACTAGTGGATCCCCCGGCGCCCGGCGGCTCGAGCCCGGGTAAGTTGACGACGTCTGCATGCCGCCGGGCGCCATGCCTGCAGGTCGACTCTAGAAAACATG
TGGACGAC	GGCTAGAACTAGTGGATCCCCCGGCGCCCGGCGGCTCGAGCCCGGGTAAGTGGACGACGTCTGCATGCCGCCGGGCGCCATGCCTGCAGGTCGACTCTAGAAAACATG
TGTAAATA	GGCTAGAACTAGTGGATCCCCCGGCGCCCGGCGGCTCGAGCCCGGGTAAGTGTAAATAGTCTGCATGCCGCCGGGCGCCATGCCTGCAGGTCGACTCTAGAAAACATG
TGTAAAAC	GGCTAGAACTAGTGGATCCCCCGGCGCCCGGCGGCTCGAGCCCGGGTAAGTGTAAAACGTCTGCATGCCGCCGGGCGCCATGCCTGCAGGTCGACTCTAGAAAACATG
TGTACGTA	GGCTAGAACTAGTGGATCCCCCGGCGCCCGGCGGCTCGAGCCCGGGTAAGTGTACGTAGTCTGCATGCCGCCGGGCGCCATGCCTGCAGGTCGACTCTAGAAAACATG
TGGAAATA	GGCTAGAACTAGTGGATCCCCCGGCGCCCGGCGGCTCGAGCCCGGGTAAGTGGAAATAGTCTGCATGCCGCCGGGCGCCATGCCTGCAGGTCGACTCTAGAAAACATG
TTGAAATA	GGCTAGAACTAGTGGATCCCCCGGCGCCCGGCGGCTCGAGCCCGGGTAAGTTGAAATAGTCTGCATGCCGCCGGGCGCCATGCCTGCAGGTCGACTCTAGAAAACATG
TTTAAAAC	GGCTAGAACTAGTGGATCCCCCGGCGCCCGGCGGCTCGAGCCCGGGTAAGTTTAAAACGTCTGCATGCCGCCGGGCGCCATGCCTGCAGGTCGACTCTAGAAAACATG
TGGAAAAC	GGCTAGAACTAGTGGATCCCCCGGCGCCCGGCGGCTCGAGCCCGGGTAAGTGGAAAACGTCTGCATGCCGCCGGGCGCCATGCCTGCAGGTCGACTCTAGAAAACATG
TTTACGTA	GGCTAGAACTAGTGGATCCCCCGGCGCCCGGCGGCTCGAGCCCGGGTAAGTTTACGTAGTCTGCATGCCGCCGGGCGCCATGCCTGCAGGTCGACTCTAGAAAACATG
TGGACGTA	GGCTAGAACTAGTGGATCCCCCGGCGCCCGGCGGCTCGAGCCCGGGTAAGTGGACGTAGTCTGCATGCCGCCGGGCGCCATGCCTGCAGGTCGACTCTAGAAAACATG
TGTACGTC	GGCTAGAACTAGTGGATCCCCCGGCGCCCGGCGGCTCGAGCCCGGGTAAGTGTACGTCGTCTGCATGCCGCCGGGCGCCATGCCTGCAGGTCGACTCTAGAAAACATG
TGTACGAA	GGCTAGAACTAGTGGATCCCCCGGCGCCCGGCGGCTCGAGCCCGGGTAAGTGTACGAAGTCTGCATGCCGCCGGGCGCCATGCCTGCAGGTCGACTCTAGAAAACATG
TTGAAATC	GGCTAGAACTAGTGGATCCCCCGGCGCCCGGCGGCTCGAGCCCGGGTAAGTTGAAATCGTCTGCATGCCGCCGGGCGCCATGCCTGCAGGTCGACTCTAGAAAACATG
TTGAAAAA	GGCTAGAACTAGTGGATCCCCCGGCGCCCGGCGGCTCGAGCCCGGGTAAGTTGAAAAAGTCTGCATGCCGCCGGGCGCCATGCCTGCAGGTCGACTCTAGAAAACATG
TTGAAAAC	GGCTAGAACTAGTGGATCCCCCGGCGCCCGGCGGCTCGAGCCCGGGTAAGTTGAAAACGTCTGCATGCCGCCGGGCGCCATGCCTGCAGGTCGACTCTAGAAAACATG
TTGACGTA	GGCTAGAACTAGTGGATCCCCCGGCGCCCGGCGGCTCGAGCCCGGGTAAGTTGACGTAGTCTGCATGCCGCCGGGCGCCATGCCTGCAGGTCGACTCTAGAAAACATG
TGTACGAC	GGCTAGAACTAGTGGATCCCCCGGCGCCCGGCGGCTCGAGCCCGGGTAAGTGTACGACGTCTGCATGCCGCCGGGCGCCATGCCTGCAGGTCGACTCTAGAAAACATG
TTGACGTC	GGCTAGAACTAGTGGATCCCCCGGCGCCCGGCGGCTCGAGCCCGGGTAAGTTGACGTCGTCTGCATGCCGCCGGGCGCCATGCCTGCAGGTCGACTCTAGAAAACATG
TTGACGAA	GGCTAGAACTAGTGGATCCCCCGGCGCCCGGCGGCTCGAGCCCGGGTAAGTTGACGAAGTCTGCATGCCGCCGGGCGCCATGCCTGCAGGTCGACTCTAGAAAACATG
TTGACGAC	GGCTAGAACTAGTGGATCCCCCGGCGCCCGGCGGCTCGAGCCCGGGTAAGTTGACGACGTCTGCATGCCGCCGGGCGCCATGCCTGCAGGTCGACTCTAGAAAACATG
TGGACGAC	GGCTAGAACTAGTGGATCCCCCGGCGCCCGGCGGCTCGAGCCCGGGTAAGTGGACGACGTCTGCATGCCGCCGGGCGCCATGCCTGCAGGTCGACTCTAGAAAACATG
TGTAAATA	GGCTAGAACTAGTGGATCCCCCGGCGCCCGGCGGCTCGAGCCCGGGTAAGTGTAAATAGTCTGCATGCCGCCGGGCGCCATGCCTGCAGGTCGACTCTAGAAAACATG
TGTAAAAC	GGCTAGAACTAGTGGATCCCCCGGCGCCCGGCGGCTCGAGCCCGGGTAAGTGTAAAACGTCTGCATGCCGCCGGGCGCCATGCCTGCAGGTCGACTCTAGAAAACATG
TGTACGTA	GGCTAGAACTAGTGGATCCCCCGGCGCCCGGCGGCTCGAGCCCGGGTAAGTGTACGTAGTCTGCATGCCGCCGGGCGCCATGCCTGCAGGTCGACTCTAGAAAACATG
TGGAAATA	GGCTAGAACTAGTGGATCCCCCGGCGCCCGGCGGCTCGAGCCCGGGTAAGTGGAAATAGTCTGCATGCCGCCGGGCGCCATGCCTGCAGGTCGACTCTAGAAAACATG
TTGAAATA	GGCTAGAACTAGTGGATCCCCCGGCGCCCGGCGGCTCGAGCCCGGGTAAGTTGAAATAGTCTGCATGCCGCCGGGCGCCATGCCTGCAGGTCGACTCTAGAAAACATG
TTTAAAAC	GGCTAGAACTAGTGGATCCCCCGGCGCCCGGCGGCTCGAGCCCGGGTAAGTTTAAAACGTCTGCATGCCGCCGGGCGCCATGCCTGCAGGTCGACTCTAGAAAACATG
TGGAAAAC	GGCTAGAACTAGTGGATCCCCCGGCGCCCGGCGGCTCGAGCCCGGGTAAGTGGAAAACGTCTGCATGCCGCCGGGCGCCATGCCTGCAGGTCGACTCTAGAAAACATG
TTTACGTA	GGCTAGAACTAGTGGATCCCCCGGCGCCCGGCGGCTCGAGCCCGGGTAAGTTTACGTAGTCTGCATGCCGCCGGGCGCCATGCCTGCAGGTCGACTCTAGAAAACATG
TGGACGTA	GGCTAGAACTAGTGGATCCCCCGGCGCCCGGCGGCTCGAGCCCGGGTAAGTGGACGTAGTCTGCATGCCGCCGGGCGCCATGCCTGCAGGTCGACTCTAGAAAACATG
TGTACGTC	GGCTAGAACTAGTGGATCCCCCGGCGCCCGGCGGCTCGAGCCCGGGTAAGTGTACGTCGTCTGCATGCCGCCGGGCGCCATGCCTGCAGGTCGACTCTAGAAAACATG
TGTACGAA	GGCTAGAACTAGTGGATCCCCCGGCGCCCGGCGGCTCGAGCCCGGGTAAGTGTACGAAGTCTGCATGCCGCCGGGCGCCATGCCTGCAGGTCGACTCTAGAAAACATG
TTGAAATC	GGCTAGAACTAGTGGATCCCCCGGCGCCCGGCGGCTCGAGCCCGGGTAAGTTGAAATCGTCTGCATGCCGCCGGGCGCCATGCCTGCAGGTCGACTCTAGAAAACATG
TTGAAAAA	GGCTAGAACTAGTGGATCCCCCGGCGCCCGGCGGCTCGAGCCCGGGTAAGTTGAAAAAGTCTGCATGCCGCCGGGCGCCATGCCTGCAGGTCGACTCTAGAAAACATG
TTGAAAAC	GGCTAGAACTAGTGGATCCCCCGGCGCCCGGCGGCTCGAGCCCGGGTAAGTTGAAAACGTCTGCATGCCGCCGGGCGCCATGCCTGCAGGTCGACTCTAGAAAACATG
TTGACGTA	GGCTAGAACTAGTGGATCCCCCGGCGCCCGGCGGCTCGAGCCCGGGTAAGTTGACGTAGTCTGCATGCCGCCGGGCGCCATGCCTGCAGGTCGACTCTAGAAAACATG
TGTACGAC	GGCTAGAACTAGTGGATCCCCCGGCGCCCGGCGGCTCGAGCCCGGGTAAGTGTACGACGTCTGCATGCCGCCGGGCGCCATGCCTGCAGGTCGACTCTAGAAAACATG
TTGACGTC	GGCTAGAACTAGTGGATCCCCCGGCGCCCGGCGGCTCGAGCCCGGGTAAGTTGACGTCGTCTGCATGCCGCCGGGCGCCATGCCTGCAGGTCGACTCTAGAAAACATG
TTGACGAA	GGCTAGAACTAGTGGATCCCCCGGCGCCCGGCGGCTCGAGCCCGGGTAAGTTGACGAAGTCTGCATGCCGCCGGGCGCCATGCCTGCAGGTCGACTCTAGAAAACATG
TTGACGAC	GGCTAGAACTAGTGGATCCCCCGGCGCCCGGCGGCTCGAGCCCGGGTAAGTTGACGACGTCTGCATGCCGCCGGGCGCCATGCCTGCAGGTCGACTCTAGAAAACATG
TGGACGAC	GGCTAGAACTAGTGGATCCCCCGGCGCCCGGCGGCTCGAGCCCGGGTAAGTGGACGACGTCTGCATGCCGCCGGGCGCCATGCCTGCAGGTCGACTCTAGAAAACATG
TGTAAATA	GGCTAGAACTAGTGGATCCCCCGGCGCCCGGCGGCTCGAGCCCGGGTAAGTGTAAATAGTCTGCATGCCGCCGGGCGCCATGCCTGCAGGTCGACTCTAGAAAACATG
TGTAAAAC	GGCTAGAACTAGTGGATCCCCCGGCGCCCGGCGGCTCGAGCCCGGGTAAGTGTAAAACGTCTGCATGCCGCCGGGCGCCATGCCTGCAGGTCGACTCTAGAAAACATG
TGTACGTA	GGCTAGAACTAGTGGATCCCCCGGCGCCCGGCGGCTCGAGCCCGGGTAAGTGTACGTAGTCTGCATGCCGCCGGGCGCCATGCCTGCAGGTCGACTCTAGAAAACATG
TGGAAATA	GGCTAGAACTAGTGGATCCCCCGGCGCCCGGCGGCTCGAGCCCGGGTAAGTGGAAATAGTCTGCATGCCGCCGGGCGCCATGCCTGCAGGTCGACTCTAGAAAACATG
TTGAAATA	GGCTAGAACTAGTGGATCCCCCGGCGCCCGGCGGCTCGAGCCCGGGTAAGTTGAAATAGTCTGCATGCCGCCGGGCGCCATGCCTGCAGGTCGACTCTAGAAAACATG
TTTAAAAC	GGCTAGAACTAGTGGATCCCCCGGCGCCCGGCGGCTCGAGCCCGGGTAAGTTTAAAACGTCTGCATGCCGCCGGGCGCCATGCCTGCAGGTCGACTCTAGAAAACATG
TGGAAAAC	GGCTAGAACTAGTGGATCCCCCGGCGCCCGGCGGCTCGAGCCCGGGTAAGTGGAAAACGTCTGCATGCCGCCGGGCGCCATGCCTGCAGGTCGACTCTAGAAAACATG
TTTACGTA	GGCTAGAACTAGTGGATCCCCCGGCGCCCGGCGGCTCGAGCCCGGGTAAGTTTACGTAGTCTGCATGCCGCCGGGCGCCATGCCTGCAGGTCGACTCTAGAAAACATG
TGGACGTA	GGCTAGAACTAGTGGATCCCCCGGCGCCCGGCGGCTCGAGCCCGGGTAAGTGGACGTAGTCTGCATGCCGCCGGGCGCCATGCCTGCAGGTCGACTCTAGAAAACATG
TGTACGTC	GGCTAGAACTAGTGGATCCCCCGGCGCCCGGCGGCTCGAGCCCGGGTAAGTGTACGTCGTCTGCATGCCGCCGGGCGCCATGCCTGCAGGTCGACTCTAGAAAACATG
TGTACGAA	GGCTAGAACTAGTGGATCCCCCGGCGCCCGGCGGCTCGAGCCCGGGTAAGTGTACGAAGTCTGCATGCCGCCGGGCGCCATGCCTGCAGGTCGACTCTAGAAAACATG
TTGAAATC	GGCTAGAACTAGTGGATCCCCCGGCGCCCGGCGGCTCGAGCCCGGGTAAGTTGAAATCGTCTGCATGCCGCCGGGCGCCATGCCTGCAGGTCGACTCTAGAAAACATG
TTGAAAAA	GGCTAGAACTAGTGGATCCCCCGGCGCCCGGCGGCTCGAGCCCGGGTAAGTTGAAAAAGTCTGCATGCCGCCGGGCGCCATGCCTGCAGGTCGACTCTAGAAAACATG
TTGAAAAC	GGCTAGAACTAGTGGATCCCCCGGCGCCCGGCGGCTCGAGCCCGGGTAAGTTGAAAACGTCTGCATGCCGCCGGGCGCCATGCCTGCAGGTCGACTCTAGAAAACATG
TTGACGTA	GGCTAGAACTAGTGGATCCCCCGGCGCCCGGCGGCTCGAGCCCGGGTAAGTTGACGTAGTCTGCATGCCGCCGGGCGCCATGCCTGCAGGTCGACTCTAGAAAACATG
TGTACGAC	GGCTAGAACTAGTGGATCCCCCGGCGCCCGGCGGCTCGAGCCCGGGTAAGTGTACGACGTCTGCATGCCGCCGGGCGCCATGCCTGCAGGTCGACTCTAGAAAACATG
TTGACGTC	GGCTAGAACTAGTGGATCCCCCGGCGCCCGGCGGCTCGAGCCCGGGTAAGTTGACGTCGTCTGCATGCCGCCGGGCGCCATGCCTGCAGGTCGACTCTAGAAAACATG
TTGACGAA	GGCTAGAACTAGTGGATCCCCCGGCGCCCGGCGGCTCGAGCCCGGGTAAGTTGACGAAGTCTGCATGCCGCCGGGCGCCATGCCTGCAGGTCGACTCTAGAAAACATG
TTGACGAC	GGCTAGAACTAGTGGATCCCCCGGCGCCCGGCGGCTCGAGCCCGGGTAAGTTGACGACGTCTGCATGCCGCCGGGCGCCATGCCTGCAGGTCGACTCTAGAAAACATG
TGGACGAC	GGCTAGAACTAGTGGATCCCCCGGCGCCCGGCGGCTCGAGCCCGGGTAAGTGGACGACGTCTGCATGCCGCCGGGCGCCATGCCTGCAGGTCGACTCTAGAAAACATG
