# Supplementary material for: Expanding the binding specificity for RNA recognition by a PUF domain
Source: Nat Commun. 2021 Aug 24;12:5107. doi: 10.1038/s41467-021-25433-6 (PMC8384837; doi:10.1038/s41467-021-25433-6)
Supplement: Supplementary file 5 — supplementary data 3 [file 41467_2021_25433_MOESM5_ESM.csv]

Primer ID	Primer sequence
419	aatgatacggcgaccaccgagatctacacGCAAGCGGTGCGGCAGGAGGTCGTG
420	CAAGCAGAAGACGGCATACGAGATagcttacgGCTGGACGACGCTGCACGGAGCTGCT
421	CAAGCAGAAGACGGCATACGAGATaTCGCGATGCTGGACGACGCTGCACGGAGCTGCT
422	CAAGCAGAAGACGGCATACGAGATTAcGGTcAGCTGGACGACGCTGCACGGAGCTGCT
623	GCAAGCGGTGCGGCAGGAGGTCGTGNNNNAAGGAATTTTCCCAAGACCAGCATGG
624	GCAAGCGGTGCGGCAGGAGGTCGTGNNNNTTGGAATTTTCCCAAGACCAGCATGG
625	GCAAGCGGTGCGGCAGGAGGTCGTGNNNNGGGGAATTTTCCCAAGACCAGCATGG
626	GCAAGCGGTGCGGCAGGAGGTCGTGNNNNCCGGAATTTTCCCAAGACCAGCATGG
627	GCAAGCGGTGCGGCAGGAGGTCGTGNNNNAACCAACTCATGGTGGATGTGTTTGG
628	GCAAGCGGTGCGGCAGGAGGTCGTGNNNNTTCCAACTCATGGTGGATGTGTTTGG
629	GCAAGCGGTGCGGCAGGAGGTCGTGNNNNGGCCAACTCATGGTGGATGTGTTTGG
630	GCAAGCGGTGCGGCAGGAGGTCGTGNNNNCCCCAACTCATGGTGGATGTGTTTGG
631	GCAAGCGGTGCGGCAGGAGGTCGTGNNNNAAGTCATTGGCACTACAGATGTATGG
632	GCAAGCGGTGCGGCAGGAGGTCGTGNNNNTTGTCATTGGCACTACAGATGTATGG
633	GCAAGCGGTGCGGCAGGAGGTCGTGNNNNGGGTCATTGGCACTACAGATGTATGG
634	GCAAGCGGTGCGGCAGGAGGTCGTGNNNNCCGTCATTGGCACTACAGATGTATGG
635	GCAAGCGGTGCGGCAGGAGGTCGTGNNNNAAGAAGTGTGTGAAAGATCAGAATGG
636	GCAAGCGGTGCGGCAGGAGGTCGTGNNNNTTGAAGTGTGTGAAAGATCAGAATGG
637	GCAAGCGGTGCGGCAGGAGGTCGTGNNNNGGGAAGTGTGTGAAAGATCAGAATGG
638	GCAAGCGGTGCGGCAGGAGGTCGTGNNNNCCGAAGTGTGTGAAAGATCAGAATGG
639	GCAAGCGGTGCGGCAGGAGGTCGTGNNNNAATGCCTTATCCACACATCCTTATGG
640	GCAAGCGGTGCGGCAGGAGGTCGTGNNNNTTTGCCTTATCCACACATCCTTATGG
641	GCAAGCGGTGCGGCAGGAGGTCGTGNNNNGGTGCCTTATCCACACATCCTTATGG
642	GCAAGCGGTGCGGCAGGAGGTCGTGNNNNCCTGCCTTATCCACACATCCTTATGG
643	GCAAGCGGTGCGGCAGGAGGTCGTGNNNNAAGCAGCTTGTACAGGATCAATATGG
644	GCAAGCGGTGCGGCAGGAGGTCGTGNNNNTTGCAGCTTGTACAGGATCAATATGG
645	GCAAGCGGTGCGGCAGGAGGTCGTGNNNNGGGCAGCTTGTACAGGATCAATATGG
646	GCAAGCGGTGCGGCAGGAGGTCGTGNNNNCCGCAGCTTGTACAGGATCAATATGG
647	GCAAGCGGTGCGGCAGGAGGTCGTGNNNNAATGTATTGAGTCAGCACAAATTTGC
648	GCAAGCGGTGCGGCAGGAGGTCGTGNNNNTTTGTATTGAGTCAGCACAAATTTGC
649	GCAAGCGGTGCGGCAGGAGGTCGTGNNNNGGTGTATTGAGTCAGCACAAATTTGC
650	GCAAGCGGTGCGGCAGGAGGTCGTGNNNNCCTGTATTGAGTCAGCACAAATTTGC
651	GCAAGCGGTGCGGCAGGAGGTCGTGNNNNAACACCATGATGAAGGACCAGTATGC
652	GCAAGCGGTGCGGCAGGAGGTCGTGNNNNTTCACCATGATGAAGGACCAGTATGC
653	GCAAGCGGTGCGGCAGGAGGTCGTGNNNNGGCACCATGATGAAGGACCAGTATGC
654	GCAAGCGGTGCGGCAGGAGGTCGTGNNNNCCCACCATGATGAAGGACCAGTATGC
